# Supplementary material for: Methicillin-resistant and methicillin-susceptible Staphylococcus aureus in French hedgehogs admitted to a wildlife health center
Source: One Health. 2024 Nov 19;19:100938. doi: 10.1016/j.onehlt.2024.100938 (PMC11621504; doi:10.1016/j.onehlt.2024.100938)
Supplement: Supplementary Table S1 [file mmc1.xlsx]

## Sheet: Table S1
				Sampling informations					Genotyping			Resistance genes				Virulence genes												Enterotoxin genes																		Resistance phenotype
Infobacter Ref	Hedgehog number	id_isolate	Outcome	Sex	Age	Month of sampling	Year	Codepostal	Sequence Type ST	Spa-type	Clonal Complex	Penicillin	Methicillin	mecC lineage	Macrolide	aur	splA	splB	splE	hlgA	hlgB	hlgC	lukD	lukE	sak	scn	edinB	sea	sed	sej	ser	see	sek	seq	seb	sec	seg	sei	sel	sem	sen	seo	seu	tst	vwbSaAPI	Penicillin G 29-29	Kanamycin 17-15	Gentamicin 20-20	Tobramycin 20-20
57321	20-0487	20-0487_SA2	Natural death	Female	Immature	June	2020	44470	7663	NA	1943	-	-	-	-	+	+	+	+	+	+	+	+	+	-	-	-	-	-	-	-	-	-	-	-	+	+	+	+	+	+	+	+	+	-	32	26	30	28
57322	20-0488	20-0488_SA2	Euthanasia	Male	Immature	June	2020	44390	6834	t9811	49	-	-	-	-	+	+	+	+	+	+	+	+	+	-	-	-	-	-	-	-	-	-	-	-	-	-	-	-	-	-	-	-	-	-	40	25	29	27
57323	20-0493	20-0493_SA1/1	Natural death	Female	Young	June	2020	44800	7995	NA	NA	-	-	-	-	+	+	+	+	+	+	+	+	+	-	-	-	-	-	-	-	-	-	-	-	-	-	-	-	-	-	-	-	-	-	40	25	30	28
57324	20-0499	20-0499_SA1/1	Released	Female	Adult	June	2020	44610	30	NA	30	blaZ_2	-	-	-	+	-	-	+	+	+	+	-	-	+	+	-	+	-	-	-	-	-	-	-	-	+	+	-	+	+	+	+	-	-	23	26	31	29
57325	20-0528	20-0528_SA2	Euthanasia	Male	Adult	June	2020	44850	130	t1048	130	blaZ_6	-	-	-	+	+	+	+	+	+	+	+	+	-	-	+	-	-	-	-	-	-	-	-	-	-	-	-	-	-	-	-	-	-	22	25	29	27
57326	20-0542	20-0542_SA2/1	Natural death	Female	Adult	June	2020	44300	6834	t208	49	-	-	-	-	+	+	+	+	+	+	+	+	+	-	-	-	-	-	-	-	-	-	-	-	-	-	-	-	-	-	-	-	-	-	40	25	30	28
57327	20-0551	20-0551_SA2-1/1	Euthanasia	Male	Immature	June	2020	85330	1943	t978	1943	-	-	-	-	+	+	+	+	+	+	+	+	+	-	-	-	-	-	-	-	-	-	-	-	-	+	+	-	+	+	+	+	-	-	38	26	30	29
57328	20-0563	20-0563_SA2	Euthanasia	Male	Adult	July	2020	44320	6834	t208	49	-	-	-	-	+	+	+	+	+	+	+	+	+	-	-	-	-	-	-	-	-	-	-	-	-	-	-	-	-	-	-	-	-	-	36	24	29	28
57329	20-0611	20-0611_SA2/1	Euthanasia	Male	Immature	July	2020	44360	6834	t208	49	-	-	-	-	+	+	+	+	+	+	+	+	+	-	-	-	-	-	-	-	-	-	-	-	-	-	-	-	-	-	-	-	-	-	37	26	30	29
57330	20-0614	20-0614_SA2	Released	Male	Adult	July	2020	44390	6834	t208	49	-	-	-	-	+	+	+	+	+	+	+	+	+	-	-	-	-	-	-	-	-	-	-	-	-	-	-	-	-	-	-	-	-	-	38	25	28	27
57331	20-0684	20-0684_SA1	Natural death	Female	Immature	July	2020	44470	7996	t3391	1943	-	-	-	-	+	+	+	+	+	+	+	+	+	-	-	-	-	-	-	-	-	-	-	-	+	+	+	+	+	+	+	+	+	-	37	26	30	27
57332	20-0686	20-0686_SA2	Released	Female	Young	July	2020	44880	6834	t208	49	-	-	-	-	+	+	+	+	+	+	+	+	+	-	-	-	-	-	-	-	-	-	-	-	-	-	-	-	-	-	-	-	-	-	40	25	29	27
57334	20-0687	20-0687_SA2	Euthanasia	Female	Adult	July	2020	44000	8006	t3391	1943	-	-	-	-	+	+	+	+	+	+	+	+	+	-	-	-	-	-	-	-	-	-	-	-	+	+	+	+	+	+	+	+	+	-	39	26	31	28
57335	20-0723	20-0723_SA1	Euthanasia	Female	Adult	July	2020	44700	398	t1451	398	-	-	-	ermT	+	-	-	-	+	+	+	-	-	-	+	-	-	-	-	-	-	-	-	-	-	-	-	-	-	-	-	-	-	-	39	24	28	27
57336	20-0723	20-0723_RSM1/1	Euthanasia	Female	Adult	July	2020	44700	6834	t208	49	-	-	-	-	+	+	+	+	+	+	+	+	+	-	-	-	-	-	-	-	-	-	-	-	-	-	-	-	-	-	-	-	-	-	34	28	31	30
57337	20-0729	20-0729_SA2	Natural death	Female	Young	July	2020	44140	130	t1048	130	blaZ_6	-	-	-	+	+	+	+	+	+	+	+	+	-	-	+	-	-	-	-	-	-	-	-	-	-	-	-	-	-	-	-	-	-	21	23	28	27
57338	20-0735	20-0735_SA1	Natural death	Male	Immature	July	2020	44360	1943	t15312	1943	-	-	-	-	+	+	+	+	+	+	+	+	+	-	-	-	-	-	-	-	-	-	-	-	+	+	+	+	+	+	+	+	+	-	38	26	30	30
57339	20-0777	20-0777_SA1	Natural death	Male	Immature	July	2020	44000	7995	t16020	NA	-	-	-	-	+	+	+	+	+	+	+	+	+	-	-	-	-	-	-	-	-	-	-	-	-	-	-	-	-	-	-	-	-	-	36	25	29	29
57340	20-0776	20-0776_SA1	Euthanasia	Male	Adult	July	2020	44390	7990	t208	49	-	-	-	-	+	+	+	+	+	+	+	+	+	-	-	-	-	-	-	-	-	-	-	-	-	-	-	-	-	-	-	-	-	+	40	25	28	27
57341	20-0776	20-0776_MRSM	Euthanasia	Male	Adult	July	2020	44390	88	t186	88	blaZ_4	mecA	-	-	+	+	+	-	+	+	+	+	+	+	+	-	-	-	-	-	-	-	-	-	-	-	-	-	-	-	-	-	-	-	12	24	28	27
57342	20-0796	20-0796_SA1	Euthanasia	Female	Adult	July	2020	44450	6834	t208	49	-	-	-	-	+	+	+	+	+	+	+	+	+	-	-	-	-	-	-	-	-	-	-	-	-	-	-	-	-	-	-	-	-	-	35	24	28	28
57343	20-0804	20-0804_SA1-2/1	Released	Male	Immature	July	2020	44390	3095	t1048	130	-	-	-	-	+	+	+	+	+	+	+	+	+	-	-	+	-	-	-	-	-	-	-	-	-	-	-	-	-	-	-	-	-	-	38	33	37	37
57344	20-0813	20-0813_SA1	Natural death	Female	Adult	July	2020	44470	6834	t208	49	-	-	-	-	+	+	+	+	+	+	+	+	+	-	-	-	-	-	-	-	-	-	-	-	-	-	-	-	-	-	-	-	-	-	40	23	28	26
57345	20-0815	20-0815_SA1-1	Released	Female	Adult	July	2020	44120	6834	t4050	49	-	-	-	-	+	+	+	+	+	+	+	+	+	-	-	-	-	-	-	-	-	-	-	-	-	-	-	-	-	-	-	-	-	-	39	25	28	27
57346	20-0815	20-0815_MRSM	Released	Female	Adult	July	2020	44120	88	t186	88	blaZ_4	mecA	-	-	+	+	+	-	+	+	+	+	+	+	+	-	-	-	-	-	-	-	-	-	-	-	-	-	-	-	-	-	-	-	14	24	29	27
57347	20-0821	20-0821_SA1	Euthanasia	Male	NA	August	2020	44115	7991	t208	49	blaZ_6	-	-	-	+	+	+	+	+	+	+	+	+	-	-	-	-	-	-	-	-	-	-	-	-	-	-	-	-	-	-	-	-	-	21	25	29	28
57348	20-0856	20-0856_SA1	Released	Female	Adult	August	2020	44830	6834	t208	49	-	-	-	-	+	+	+	+	+	+	+	+	+	-	-	-	-	-	-	-	-	-	-	-	-	-	-	-	-	-	-	-	-	-	37	24	29	27
57349	20-0865	20-0865_SA1	Natural death	Male	Adult	August	2020	44470	6834	t208	49	-	-	-	-	+	+	+	+	+	+	+	+	+	-	-	-	-	-	-	-	-	-	-	-	-	-	-	-	-	-	-	-	-	-	40	25	29	27
57350	20-0865	20-0865_MRSM	Natural death	Male	Adult	August	2020	44470	88	t186	88	blaZ_4	mecA	-	-	+	+	+	-	+	+	+	+	+	+	+	-	-	-	-	-	-	-	-	-	-	-	-	-	-	-	-	-	-	-	13	24	28	27
57351	20-0962	20-0962_SA1	Natural death	Male	Adult	August	2020	44000	6834	t208	49	-	-	-	-	+	+	+	+	+	+	+	+	+	-	-	-	-	-	-	-	-	-	-	-	-	-	-	-	-	-	-	-	-	-	40	25	28	27
57352	20-0966	20-0966_SA1	Euthanasia	Female	Young	August	2020	44400	6834	t208	49	-	-	-	-	+	+	+	+	+	+	+	+	+	-	-	-	-	-	-	-	-	-	-	-	-	-	-	-	-	-	-	-	-	-	40	24	29	28
57353	20-0972	20-0972_SA1	Euthanasia	Male	Immature	August	2020	44640	6834	t208	49	-	-	-	-	+	+	+	+	+	+	+	+	+	-	-	-	-	-	-	-	-	-	-	-	-	-	-	-	-	-	-	-	-	-	39	25	29	27
57354	20-0977	20-0977_SA1	Euthanasia	Female	Adult	September	2020	44450	4870	NA	NA	-	-	-	-	+	+	+	-	+	+	+	+	+	-	-	-	-	-	-	-	-	-	-	-	+	-	-	+	-	-	-	-	+	-	33	25	28	28
57355	20-1002	20-1002_SA1	Released	Male	Adult	September	2020	44690	4870	NA	NA	-	-	-	-	+	+	+	-	+	+	+	+	+	-	-	-	-	-	-	-	-	-	-	-	+	-	-	+	-	-	-	-	+	-	40	25	29	28
57356	20-1020	20-1020_SA1/1	Natural death	Male	Adult	September	2020	44470	7995	t16020	NA	-	-	-	-	+	+	+	+	+	+	+	+	+	-	-	-	-	-	-	-	-	-	-	-	-	-	-	-	-	-	-	-	-	-	38	25	29	28
57357	20-1026	20-1026_SA1	Euthanasia	Female	Adult	September	2020	44690	4870	NA	NA	-	-	-	-	+	+	+	-	+	+	+	+	+	-	-	-	-	-	-	-	-	-	-	-	+	-	-	+	-	-	-	-	+	-	37	26	30	28
57358	20-1029	20-1029_SA1	Euthanasia	Male	Young	September	2020	44760	7995	t16020	NA	-	-	-	-	+	+	+	+	+	+	+	+	+	-	-	-	-	-	-	-	-	-	-	-	-	-	-	-	-	-	-	-	-	-	35	26	30	28
57359	20-1034	20-1034_SA1/1	Natural death	Female	Young	September	2020	44230	7995	t16020	NA	-	-	-	-	+	+	+	+	+	+	+	+	+	-	-	-	-	-	-	-	-	-	-	-	-	-	-	-	-	-	-	-	-	-	38	25	29	28
57360	20-1034	20-1034_MRSM1_18/9	Natural death	Female	Young	September	2020	44230	130	t843	130	blaZ_6	-	-	-	+	+	+	+	+	+	+	+	+	-	-	+	-	-	-	-	-	-	-	-	-	-	-	-	-	-	-	-	-	-	20	25	30	28
57361	20-1043	20-1043_SA1	Euthanasia	Female	Adult	September	2020	44810	6834	t208	49	-	-	-	-	+	+	+	+	+	+	+	+	+	-	-	-	-	-	-	-	-	-	-	-	-	-	-	-	-	-	-	-	-	-	37	25	30	27
57362	20-1050	20-1050_SA1-1	Released	Female	Adult	September	2020	44450	7995	NA	NA	-	-	-	-	+	+	+	+	+	+	+	+	+	-	-	-	-	-	-	-	-	-	-	-	-	-	-	-	-	-	-	-	-	-	38	26	30	28
57363	20-1069	20-1069_SA1	Euthanasia	Female	Adult	September	2020	44470	6834	t208	49	-	-	-	-	+	+	+	+	+	+	+	+	+	-	-	-	-	-	-	-	-	-	-	-	-	-	-	-	-	-	-	-	-	-	38	24	28	27
57364	20-1072	20-1072_SA1	Euthanasia	Female	Adult	September	2020	44000	7991	t208	49	blaZ_6	-	-	-	+	+	+	+	+	+	+	+	+	-	-	-	-	-	-	-	-	-	-	-	-	-	-	-	-	-	-	-	-	-	21	24	28	27
57365	20-1080	20-1080_SA1	Euthanasia	Male	Adult	September	2020	44140	1943	t15312	1943	-	-	-	-	+	+	+	+	+	+	+	+	+	-	-	-	-	-	-	-	-	-	-	-	+	+	+	+	+	+	+	+	+	-	40	25	30	29
57366	20-1085	20-1085_SA1	Euthanasia	Male	Immature	September	2020	44230	7992	t571	398	blaZ_5	-	-	ermT	+	-	-	-	+	+	+	-	-	-	+	-	-	-	-	-	-	-	-	-	-	-	-	-	-	-	-	-	-	-	22	25	30	28
57367	20-1088	20-1088_SA1	Euthanasia	Female	Adult	September	2020	44100	6834	t208	49	-	-	-	-	+	+	+	+	+	+	+	+	+	-	-	-	-	-	-	-	-	-	-	-	-	-	-	-	-	-	-	-	-	-	39	25	29	28
57368	20-1088	20-1088_MRSM1	Euthanasia	Female	Adult	September	2020	44100	88	t186	88	blaZ_4	mecA	-	-	+	+	+	-	+	+	+	+	+	+	+	-	-	-	-	-	-	-	-	-	-	-	-	-	-	-	-	-	-	-	13	24	29	28
57370	20-1204	20-1204_SA1	Euthanasia	Male	Immature	October	2020	44680	130	t843	130	blaZ_6	-	-	-	+	+	+	+	+	+	+	+	+	-	-	+	-	-	-	-	-	-	-	-	-	-	-	-	-	-	-	-	-	-	21	25	29	28
57371	20-1205	20-1205_SA1	Released	Male	Adult	October	2020	44000	6834	t208	49	-	-	-	-	+	+	+	+	+	+	+	+	+	-	-	-	-	-	-	-	-	-	-	-	-	-	-	-	-	-	-	-	-	-	39	25	28	26
57372	20-1205	20-1205_MRSM1-1-1	Released	Male	Adult	October	2020	44000	130	t843	130	blaZ_9	mecC	G (CC130-A10)	-	+	+	+	+	+	+	+	+	+	-	-	+	-	-	-	-	-	-	-	-	-	-	-	-	-	-	-	-	-	-	23	25	30	29
57374	20-1207	20-1207_MRSM1	Natural death	Male	Young	October	2020	44650	6834	t208	49	-	-	-	-	+	+	+	+	+	+	+	+	+	-	-	-	-	-	-	-	-	-	-	-	-	-	-	-	-	-	-	-	-	-	40	25	29	27
57375	20-1210	20-1210_SA1	Euthanasia	Female	Young	October	2020	44400	6834	t208	49	-	-	-	-	+	+	+	+	+	+	+	+	+	-	-	-	-	-	-	-	-	-	-	-	-	-	-	-	-	-	-	-	-	-	33	25	29	28
57376	20-1216	20-1216_SA1	Euthanasia	Male	Immature	October	2020	44170	7995	t16020	NA	-	-	-	-	+	+	+	+	+	+	+	+	+	-	-	-	-	-	-	-	-	-	-	-	-	-	-	-	-	-	-	-	-	-	39	25	29	27
57378	20-1230	20-1230_MRSM1/1	Released	NA	Young	October	2020	56200	6834	t208	49	-	-	-	-	+	+	+	+	+	+	+	+	+	-	-	-	-	-	-	-	-	-	-	-	-	-	-	-	-	-	-	-	-	-	39	27	33	31
57379	20-1237	20-1237_SA1	Euthanasia	Female	Young	October	2020	44000	6834	t208	49	-	-	-	-	+	+	+	+	+	+	+	+	+	-	-	-	-	-	-	-	-	-	-	-	+	-	-	+	-	-	-	-	+	-	37	25	29	27
57382	20-1244	20-1244_SA1	Euthanasia	Female	Young	November	2020	44800	6834	t208	49	-	-	-	-	+	+	+	+	+	+	+	+	+	-	-	-	-	-	-	-	-	-	-	-	-	-	-	-	-	-	-	-	-	-	39	25	29	27
57386	20-1245	20-1245_SA1	Released	Female	Young	November	2020	44230	1292	NA	1	blaZ_3	-	-	-	+	+	+	+	+	+	+	+	+	-	-	-	-	+	+	+	-	-	-	-	-	-	-	-	-	-	-	-	-	+	22	25	29	27
57389	20-1250	20-1250_MRSM1	Euthanasia	Male	Young	November	2020	44300	1943	NA	1943	blaZ_10	mecC	F (CC1943-C3)		+	-	-	-	+	+	+	+	+	-	-	-	-	-	-	-	-	-	-	-	-	+	+	-	+	+	+	+	-	-	20	25	29	28
57392	20-1250	20-1250_MRSM2	Euthanasia	Male	Young	November	2020	44300	6834	t208	49	-	-	-	-	+	+	+	+	+	+	+	+	+	-	-	-	-	-	-	-	-	-	-	-	-	-	-	-	-	-	-	-	-	-	39	24	28	27
57397	20-1251	20-1251_SA1	Natural death	Male	Young	November	2020	44000	6834	t208	49	-	-	-	-	+	+	+	+	+	+	+	+	+	-	-	-	-	-	-	-	-	-	-	-	-	-	-	-	-	-	-	-	-	-	35	25	29	28
57398	20-1256	20-1256_SA1	Euthanasia	Female	Young	November	2020	44700	6834	t208	49	-	-	-	-	+	+	+	+	+	+	+	+	+	-	-	-	-	-	-	-	-	-	-	-	-	-	-	-	-	-	-	-	-	-	36	25	28	27
57399	20-1259	20-1259_SA1	Released	Female	Young	November	2020	44230	1292	NA	1	blaZ_3	-	-	-	+	+	+	+	+	+	+	+	+	-	-	-	-	+	+	+	-	-	-	-	-	-	-	-	-	-	-	-	-	+	21	25	28	27
57401	20-1261	20-1261_MRSM1-2/1	Released	Male	Young	November	2020	44100	425	NA	425	blaZ_6	-	-	-	+	+	+	+	+	+	+	+	+	-	-	-	-	-	-	-	-	-	-	-	-	-	-	-	-	-	-	-	-	+	20	25	28	27
57402	20-1262	20-1262_SA1	Euthanasia	Male	Adult	November	2020	44690	6834	t208	49	-	-	-	-	+	+	+	+	+	+	+	+	+	-	-	-	-	-	-	-	+	-	-	-	-	-	-	-	-	-	-	-	-	-	37	24	29	26
57403	20-1262	20-1262_SA1	Euthanasia	Male	Adult	November	2020	44690	7994	t208	49	-	-	-	-	+	+	+	+	+	+	+	+	+	-	-	-	-	-	-	-	-	-	-	-	-	-	-	-	-	-	-	-	-	-	31	24	28	27
57404	20-1263	20-1263_MRSM1	Euthanasia	Female	Immature	November	2020	44000	4870	NA	NA	-	-	-	-	+	+	+	-	+	+	+	+	+	-	-	-	-	-	-	-	-	-	-	-	+	-	-	+	-	-	-	-	+	-	37	25	29	28
57405	20-1271	20-1271_SA1	Euthanasia	Male	Adult	November	2020	44230	7991	t208	49	blaZ_6	-	-	-	+	+	+	+	+	+	+	+	+	-	-	-	-	-	-	-	-	-	-	-	-	-	-	-	-	-	-	-	-	-	21	24	29	28
57406	20-1274	20-1274_SA1-1	Euthanasia	Female	Young	November	2020	44640	130	t843	130	blaZ_9	mecC	G (CC130-A10)	-	+	+	+	+	+	+	+	+	+	-	-	+	-	-	-	-	-	-	-	-	-	-	-	-	-	-	-	-	-	-	21	26	31	29
57407	20-1271	20-1271_MRSM3-1	Euthanasia	Male	Adult	November	2020	44230	1943	t978	1943	-	-	-	-	+	+	+	+	+	+	+	+	+	-	-	-	-	-	-	-	-	-	-	-	-	+	+	-	+	+	+	+	-	-	32	26	29	28
57408	20-1274	20-1274_MRSM1	Euthanasia	Female	Young	November	2020	44640	130	t1048	130	blaZ_6	-	-	-	+	+	+	+	+	+	+	+	+	-	-	+	-	-	-	-	-	-	-	-	-	-	-	-	-	-	-	-	-	-	22	24	28	27
57410	20-1284	20-1284_SA1	Euthanasia	Female	Young	November	2020	44980	130	t1048	130	blaZ_6	-	-	-	+	+	+	+	+	+	+	+	+	-	-	+	-	-	-	-	-	-	-	-	-	-	-	-	-	-	-	-	-	-	20	25	29	27
57411	20-1296	20-1296_SA1	Released	Female	Immature	November	2020	44130	6834	t208	49	-	-	-	-	+	+	+	+	+	+	+	+	+	-	-	-	-	-	-	-	-	-	-	-	-	-	-	-	-	-	-	-	-	-	38	25	28	28
57412	20-1297	20-1297_SA1	Released	Male	Immature	November	2020	44000	130	t1048	130	blaZ_6	-	-	-	+	+	+	+	+	+	+	+	+	-	-	+	-	-	-	-	-	-	-	-	-	-	-	-	-	-	-	-	-	-	22	24	28	26
57413	20-1302	20-1302_SA1	Released	Female	Immature	November	2020	44340	130	t1048	130	blaZ_6	-	-	-	+	+	+	+	+	+	+	+	+	-	-	+	-	-	-	-	-	-	-	-	-	-	-	-	-	-	-	-	-	-	21	24	28	26
57414	20-1302	20-1302_MRSM1	Released	Female	Immature	November	2020	44340	2361	t3391	1943	blaZ_10	mecC	E (CC1943-C2)	-	+	+	+	-	+	+	+	+	+	-	-	-	-	-	-	-	-	-	-	-	+	+	+	+	+	+	+	+	+	-	23	25	30	27
57415	20-1304	20-1304_SA1/1	Released	Female	Immature	November	2020	NA	130	t843	130	blaZ_9	mecC	G (CC130-A10)	-	+	+	+	+	+	+	+	+	+	-	-	+	-	-	-	-	-	-	-	-	-	-	-	-	-	-	-	-	-	-	22	27	31	29
57416	20-1307	20-1307_SA1	Released	Male	Immature	November	2020	44300	1943	t8835	1943	-	-	-	-	+	+	+	+	+	+	+	+	+	-	-	-	-	-	-	-	-	-	-	-	+	+	+	+	+	+	+	+	+	-	38	25	30	27
57417	20-1308	20-1308_SA1	Euthanasia	Female	Young	November	2020	44119	1943	t8835	1943	-	-	-	-	+	+	+	+	+	+	+	+	+	-	-	-	-	-	-	-	-	-	-	-	+	+	+	+	+	+	+	+	+	-	31	25	30	29
57418	20-1310	20-1310_SA2	Natural death	Male	Immature	November	2020	44800	130	t1535	130	blaZ_6	-	-	-	+	+	+	+	+	+	+	+	+	-	-	+	-	-	-	-	-	-	-	-	-	-	-	-	-	-	-	-	-	-	21	25	29	28
57419	20-1318	20-1318_MRSM1	Natural death	Male	Young	November	2020	44640	2361	t8835	1943	blaZ_10	mecC	E (CC1943-C2)	-	+	+	+	-	+	+	+	+	+	-	-	-	-	-	-	-	-	-	-	-	-	+	+	-	+	+	+	+	-	-	22	25	30	28
57420	20-1320	20-1320_SA1	Euthanasia	Female	Young	November	2020	44220	6834	t208	49	-	-	-	-	+	+	+	+	+	+	+	+	+	-	-	-	-	-	-	-	-	-	-	-	-	-	-	-	-	-	-	-	-	-	31	25	32	28
57421	20-1322	20-1322_SA1	Euthanasia	Female	Adult	November	2020	44400	7991	t208	49	blaZ_6	-	-	-	+	+	+	+	+	+	+	+	+	-	-	-	-	-	-	-	-	-	-	-	-	-	-	-	-	-	-	-	-	-	23	25	30	28
57422	20-1328	20-1328_SA1	Euthanasia	Male	Young	November	2020	44190	7995	t16020	NA	-	-	-	-	+	+	+	+	+	+	+	+	+	-	-	-	-	-	-	-	-	-	-	-	-	-	-	-	-	-	-	-	-	-	34	26	29	27
57423	20-1329	20-1329_SA1	Euthanasia	Female	Young	November	2020	44220	7996	t978	1943	-	-	-	-	+	+	+	+	+	+	+	+	+	-	-	-	-	-	-	-	-	-	-	-	+	+	+	+	+	+	+	+	+	-	34	26	30	28
57424	20-1333	20-1333_SA1	Euthanasia	Female	Immature	November	2020	44220	7989	t2428	NA	blaZ_1	-	-	-	+	+	+	+	+	+	+	+	+	-	-	+	-	-	-	-	-	-	-	-	+	+	+	+	+	+	+	+	-	-	16	26	31	29
57425	20-1341	20-1341_SA1	Natural death	Female	Adult	November	2020	NA	7995	NA	NA	-	-	-	-	+	+	+	+	+	+	+	+	+	-	-	-	-	-	-	-	-	-	-	-	-	-	-	-	-	-	-	-	-	-	39	25	31	28
57426	20-1360	20-1360_SA1/1	Euthanasia	Female	Young	Decembre	2020	44470	7995	t16020	NA	-	-	-	-	+	+	+	+	+	+	+	+	+	-	-	-	-	-	-	-	-	-	-	-	-	-	-	-	-	-	-	-	-	-	39	26	30	28
57496	20-1318	20-1318_MRSM2-1	Natural death	Male	Young	November	2020	44640	2361	t3391	1943	blaZ_10	mecC	E (CC1943-C2)	-	+	+	+	-	+	+	+	+	+	-	-	-	-	-	-	-	-	-	-	-	+	+	+	+	+	+	+	+	+	-	25	26	31	30
57924	20-1360	20-1360_MRSM1/1	Euthanasia	Female	Young	Decembre	2020	44470	130	t1048	130	blaZ_6	-	-	-	+	+	+	+	+	+	+	+	+	-	-	+	-	-	-	-	-	-	-	-	-	-	-	-	-	-	-	-	-	-	23	26	30	29
57942	21-0020	21-0020_SA1	Released	Female	Adult	January	2021	44370	130	t1048	130	blaZ_6	-	-	-	+	+	+	+	+	+	+	+	+	-	-	+	-	-	-	-	-	-	-	-	-	-	-	-	-	-	-	-	-	-	21	26	30	29
57943	21-0067	21-0067_SA1	Natural death	Male	Immature	January	2021	44800	6834	t208	49	-	-	-	-	+	+	+	+	+	+	+	+	+	-	-	-	-	-	-	-	-	-	-	-	-	-	-	-	-	-	-	-	-	-	37	25	29	27
57944	21-0068	21-0068_M1	Natural death	Male	Adult	February	2021	44000	6834	t1207	49	-	-	-	-	+	+	+	+	+	+	+	+	+	-	-	-	-	-	-	-	-	-	-	-	-	-	-	-	-	-	-	-	-	-	38	23	30	27
57945	21-0068	21-0068_M4	Natural death	Male	Adult	February	2021	44000	130	t1048	130	blaZ_6	-	-	-	+	+	+	+	+	+	+	+	+	-	-	+	-	-	-	-	-	-	-	-	-	-	-	-	-	-	-	-	-	-	20	26	31	29
57946	21-0111	21-0111_M2	Unknown	Male	Adult	February	2021	85300	6834	t208	49	-	-	-	-	+	+	+	+	+	+	+	+	+	-	-	-	-	-	-	-	-	-	-	-	-	-	-	-	-	-	-	-	-	-	40	29	33	31
57947	21-0136	21-0136_M1	Released	Male	Adult	March	2021	44119	6834	t208	49	-	-	-	-	+	+	+	+	+	+	+	+	+	-	-	-	-	-	-	-	-	-	-	-	-	-	-	-	-	-	-	-	-	-	39	25	30	28
57948	21-0141	21-0141_M1	Released	Female	Adult	March	2021	44390	6834	t208	49	-	-	-	-	+	+	+	+	+	+	+	+	+	-	-	-	-	-	-	-	-	-	-	-	-	-	-	-	-	-	-	-	-	-	40	24	30	27
57949	21-0143	21-0143_M1	Natural death	Male	Adult	March	2021	44120	1943	t15312	1943	-	-	-	-	+	+	+	+	+	+	+	+	+	-	-	-	-	-	-	-	-	-	-	-	+	+	+	+	+	+	+	+	+	-	34	26	29	29
57950	21-0150	21-0150_SA1	Natural death	Male	Adult	March	2021	44470	7991	t208	49	blaZ_6	-	-	-	+	+	+	+	+	+	+	+	+	-	-	-	-	-	-	-	-	-	-	-	-	-	-	-	-	-	-	-	-	-	22	25	30	28
57951	21-0155	21-0155_SA1	Released	Male	Adult	March	2021	44000	130	t1048	130	blaZ_6	-	-	-	+	+	+	+	+	+	+	+	+	-	-	+	-	-	-	-	-	-	-	-	-	-	-	-	-	-	-	-	-	-	23	25	32	30
57952	21-0156	21-0156_M1	Euthanasia	Male	Adult	March	2021	44240	4870	NA	NA	-	-	-	-	+	+	+	-	+	+	+	+	+	-	-	-	-	-	-	-	-	-	-	-	+	-	-	+	-	-	-	-	+	-	40	26	30	28
57953	21-0157	21-0157_M1	Euthanasia	Female	Adult	March	2021	44230	6834	t208	49	-	-	-	-	+	+	+	+	+	+	+	+	+	-	-	-	-	-	-	-	-	-	-	-	-	-	-	-	-	-	-	-	-	-	35	25	30	28
57954	21-0161	21-0161_M1	Released	Male	Immature	March	2021	44220	6834	t1207	49	-	-	-	-	+	+	+	+	+	+	+	+	+	-	-	-	-	-	-	-	-	-	-	-	-	-	-	-	-	-	-	-	-	-	36	24	28	27
57955	21-0162	21-0162_M1	Euthanasia	Male	Adult	March	2021	44330	7991	t208	49	blaZ_6	-	-	-	+	+	+	+	+	+	+	+	+	-	-	-	-	-	-	-	-	-	-	-	-	-	-	-	-	-	-	-	-	-	21	25	29	28
57956	21-0162	21-0162_M2	Euthanasia	Male	Adult	March	2021	44330	4870	NA	NA	-	-	-	-	+	+	+	-	+	+	+	+	+	-	-	-	-	-	-	-	-	-	-	-	+	-	-	+	-	-	-	-	+	-	40	25	31	28
57958	21-0188	21-0188_M2	Euthanasia	Female	Adult	March	2021	44700	6834	t208	49	-	-	-	-	+	+	+	+	+	+	+	+	+	-	-	-	-	-	-	-	-	-	-	-	-	-	-	-	-	-	-	-	-	-	40	24	28	27
57959	21-0216	21-0216_M1	Euthanasia	Female	Young	March	2021	44230	7991	t208	49	blaZ_6	-	-	-	+	+	+	+	+	+	+	+	+	-	-	-	-	-	-	-	-	-	-	-	-	-	-	-	-	-	-	-	-	-	21	24	29	28
57960	21-0217	21-0217_M2	Natural death	Male	Adult	March	2021	49110	6834	t208	49	-	-	-	-	+	+	+	+	+	+	+	+	+	-	-	-	-	-	-	-	-	-	-	-	-	-	-	-	-	-	-	-	-	-	37	25	30	28
58301	20-1310	20-1310_SA1	Natural death	Male	Immature	November	2020	44800	1943	t15312	1943	-	-	-	-	+	+	+	+	+	+	+	+	+	-	-	-	-	-	-	-	-	-	-	-	+	+	+	+	+	+	+	+	+	-	38	26	31	28
58302	21-0067	21-0067_M1	Natural death	Male	Immature	January	2021	44800	7993	NA	NA	-	-	-	-	+	+	+	-	+	+	+	+	+	-	-	-	-	-	-	-	-	-	-	-	+	-	-	+	-	-	-	-	+	-	39	25	31	28
58303	21-0068	21-0068_SA3	Natural death	Male	Adult	February	2021	44000	6834	t208	49	-	-	-	-	+	+	+	+	+	+	+	+	+	-	-	-	-	-	-	-	-	-	-	-	-	-	-	-	-	-	-	-	-	-	38	25	30	28
58304	21-0111	21-0111_M4	Unknown	Male	Adult	February	2021	85300	6834	t208	49	-	-	-	-	+	+	+	+	+	+	+	+	+	-	-	-	-	-	-	-	-	-	-	-	-	-	-	-	-	-	-	-	-	+	40	26	30	28
58305	21-0143	21-0143_M4	Natural death	Male	Adult	March	2021	44120	4870	NA	NA	-	-	-	-	+	+	+	-	+	+	+	+	+	-	-	-	-	-	-	-	-	-	-	-	+	-	-	+	-	-	-	-	+	-	40	25	31	29
58306	21-0163	21-0163_M1	Natural death	Male	Adult	March	2021	44000	8	t008	8	-	-	-	-	+	-	-	-	+	+	+	+	+	-	-	-	-	-	-	-	-	+	+	-	-	-	-	-	-	-	-	-	-	-	40	25	31	28
58307	20-0729	20-0729_SA1	Natural death	Female	Young	July	2020	44140	1943	t15312	1943	blaZ_10	mecC	E (CC1943-C2)	-	+	+	+	+	+	+	+	+	+	-	-	-	-	-	-	-	-	-	-	-	+	+	+	+	+	+	+	+	+	-	19	26	30	28
58309	20-1310	20-1310_MRSM/2	Natural death	Male	Immature	November	2020	44800	2361	t3391	1943	blaZ_10	mecC	E (CC1943-C2)	-	+	+	+	-	+	+	+	+	+	-	-	-	-	-	-	-	-	-	-	-	+	+	+	+	+	+	+	+	+	-	24	26	31	29
58310	21-0301	21-0301_SA1	Released	Male	Adult	April	2021	44800	7991	t208	49	blaZ_6	-	-	-	+	+	+	+	+	+	+	+	+	-	-	-	-	-	-	-	-	-	-	-	-	-	-	-	-	-	-	-	-	-	20	25	28	26
58311	21-0302	21-0302_SA1	Euthanasia	Male	Adult	April	2021	44230	7991	t208	49	blaZ_6	-	-	-	+	+	+	+	+	+	+	+	+	-	-	-	-	-	-	-	-	-	-	-	-	-	-	-	-	-	-	-	-	-	20	25	29	27
58312	21-0305	21-0305_SA1	Released	Female	Adult	April	2021	44190	15	t084	15	blaZ_4	-	-	-	+	+	+	+	+	+	+	+	+	-	+	-	-	-	-	-	-	-	-	+	-	-	-	-	-	-	-	-	-	-	19	24	29	26
58313	21-0306	21-0306_SA1/1	Euthanasia	Male	Young	April	2021	44000	7991	t208	49	blaZ_6	-	-	-	+	+	+	+	+	+	+	+	+	-	-	-	-	-	-	-	-	-	-	-	-	-	-	-	-	-	-	-	-	-	21	23	28	26
58314	21-0307	21-0307_SA1	Euthanasia	Male	Adult	April	2021	44800	6834	t208	49	-	-	-	-	+	+	+	+	+	+	+	+	+	-	-	-	-	-	-	-	-	-	-	-	-	-	-	-	-	-	-	-	-	-	40	25	29	28
58315	21-0308	21-0308_SA1	Euthanasia	Female	Adult	April	2021	44340	7991	t208	49	blaZ_6	-	-	-	+	+	+	+	+	+	+	+	+	-	-	-	-	-	-	-	-	-	-	-	-	-	-	-	-	-	-	-	-	-	19	24	28	25
58316	21-0309	21-0309_SA1	Released	Female	Immature	April	2021	44680	1943	t978	1943	-	-	-	-	+	+	+	+	+	+	+	+	+	-	-	-	-	-	-	-	-	-	-	-	-	+	+	-	+	+	+	+	-	-	40	26	32	30
58317	21-0310	21-0310_SA1	Released	Female	Immature	April	2021	44680	6834	t208	49	-	-	-	-	+	+	+	+	+	+	+	+	+	-	-	-	-	-	-	-	-	-	-	-	-	-	-	-	-	-	-	-	-	-	40	26	29	28
58318	21-0312	21-0312_SA1/1	Natural death	Male	Adult	April	2021	44400	7991	t208	49	blaZ_6	-	-	-	+	+	+	+	+	+	+	+	+	-	-	-	-	-	-	-	-	-	-	-	-	-	-	-	-	-	-	-	-	-	20	24	28	26
58319	21-0313	21-0313_SA1/1	Euthanasia	Male	Adult	April	2021	NA	130	t1048	130	blaZ_6	-	-	-	+	+	+	+	+	+	+	+	+	-	-	+	-	-	-	-	-	-	-	-	-	-	-	-	-	-	-	-	-	-	20	24	29	27
58320	21-0313	21-0313_M1/3	Euthanasia	Male	Adult	April	2021	NA	130	t843	130	blaZ_9	mecC	G (CC130-A10)	-	+	+	+	+	+	+	+	+	+	-	-	+	-	-	-	-	-	-	-	-	-	-	-	-	-	-	-	-	-	-	21	25	29	27
58321	21-0315	21-0315_SA1	Euthanasia	Female	Adult	April	2021	44000	130	t843	130	blaZ_9	mecC	G (CC130-A10)	-	+	+	+	+	+	+	+	+	+	-	-	+	-	-	-	-	-	-	-	-	-	-	-	-	-	-	-	-	-	-	22	24	29	28
58322	21-0318	21-0318_SA1/1	Released	Male	Adult	April	2021	44119	130	t1048	130	blaZ_6	-	-	-	+	+	+	+	+	+	+	+	+	-	-	+	-	-	-	-	-	-	-	-	-	-	-	-	-	-	-	-	-	-	21	24	28	28
58323	21-0318	21-0318_M1/1	Released	Male	Adult	April	2021	44119	130	t843	130	blaZ_9	mecC	G (CC130-A10)	-	+	+	+	+	+	+	+	+	+	-	-	+	-	-	-	-	-	-	-	-	-	-	-	-	-	-	-	-	-	-	20	25	29	27
58324	21-0320	21-0320_SA1	Euthanasia	Male	Adult	April	2021	44000	6834	t208	49	-	-	-	-	+	+	+	+	+	+	+	+	+	-	-	-	-	-	-	-	-	-	-	-	-	-	-	-	-	-	-	-	-	-	38	23	29	26
58325	21-0320	21-0320_SA1	Euthanasia	Male	Adult	April	2021	44000	1943	NA	1943	blaZ_10	mecC	F (CC1943-C3)	-	+	-	-	-	+	+	+	+	+	-	-	-	-	-	-	-	-	-	-	-	-	+	+	-	+	+	+	+	-	-	19	24	30	28
58326	21-0321	21-0321_M1	Euthanasia	Male	Adult	April	2021	44115	2361	t3391	1943	blaZ_10	mecC	E (CC1943-C2)	-	+	+	+	-	+	+	+	+	+	-	-	-	-	-	-	-	-	-	-	-	+	+	+	+	+	+	+	+	+	-	20	21	29	27
58327	21-0323	21-0323_SA	Euthanasia	Female	Adult	April	2021	NA	130	t7603	130	blaZ_6	-	-	-	+	+	+	+	+	+	+	+	+	-	-	+	-	-	-	-	-	-	-	-	-	-	-	-	-	-	-	-	-	-	20	25	30	28
58329	21-0324	21-0324_M2	Euthanasia	Male	Adult	April	2021	44470	2361	t3391	1943	blaZ_10	mecC	E (CC1943-C2)	-	+	+	+	-	+	+	+	+	+	-	-	-	-	-	-	-	-	-	-	-	+	+	+	+	+	+	+	+	+	-	18	25	29	29
58330	21-0325	21-0325_SA/1	Euthanasia	Male	Adult	April	2021	44522	130	t1048	130	blaZ_6	-	-	-	+	+	+	+	+	+	+	+	+	-	-	+	-	-	-	-	-	-	-	-	-	-	-	-	-	-	-	-	-	-	20	25	29	28
58331	21-0326	21-0326_SA2	Natural death	Female	Adult	April	2021	44000	7663	NA	1943	-	-	-	-	+	+	+	+	+	+	+	+	+	-	-	-	-	-	-	-	-	-	-	-	+	+	+	+	+	+	+	+	+	-	40	25	30	27
58332	21-0327	21-0327_SA1	Natural death	Male	Adult	April	2021	44850	6834	t1207	49	-	-	-	-	+	+	+	+	+	+	+	+	+	-	-	-	-	-	-	-	-	-	-	-	-	-	-	-	-	-	-	-	-	-	40	24	28	26
58333	21-0332	21-0332_SA/1	Natural death	Male	Adult	April	2021	44440	130	t1048	130	blaZ_6	-	-	-	+	+	+	+	+	+	+	+	+	-	-	+	-	-	-	-	-	-	-	-	-	-	-	-	-	-	-	-	-	-	20	24	30	28
58334	21-0332	21-0332_SA1	Natural death	Male	Adult	April	2021	44440	4870	NA	NA	-	-	-	-	+	+	+	-	+	+	+	+	+	-	-	-	-	-	-	-	-	-	-	-	-	-	-	-	-	-	-	-	-	-	40	24	29	28
58335	21-0333	21-0333_SA1/1	Euthanasia	Male	Adult	April	2021	44630	130	NA	130	blaZ_6	-	-	-	+	+	+	+	+	+	+	+	+	-	-	+	-	-	-	-	-	-	-	-	-	-	-	-	-	-	-	-	-	-	20	25	30	28
58336	21-0334	21-0334_SA	Unknown	Male	Young	April	2021	44000	130	NA	130	blaZ_6	-	-	-	+	+	+	+	+	+	+	+	+	-	-	+	-	-	-	-	-	-	-	-	-	-	-	-	-	-	-	-	-	-	20	26	30	29
58338	21-0346	21-0346_SA	Euthanasia	Male	Adult	April	2021	44310	4870	t14311	NA	-	-	-	-	+	+	+	-	+	+	+	+	+	-	-	-	-	-	-	-	-	-	-	-	+	-	-	+	-	-	-	-	+	-	37	24	30	28
58339	21-0347	21-0347_SA1	Natural death	Male	Adult	April	2021	44440	7997	t3750	NA	-	-	-	-	+	+	+	-	+	+	+	+	+	-	-	-	-	-	-	-	-	-	-	-	-	-	-	-	-	-	-	-	-	-	39	24	30	28
58340	21-0349	21-0349_M1	Euthanasia	Male	Adult	April	2021	44420	6834	NA	49	blaZ_10	mecC	-	-	+	+	+	+	+	+	+	+	+	-	-	-	-	-	-	-	-	-	-	-	-	-	-	-	-	-	-	-	-	-	19	24	29	27
58341	21-0349	21-0349_M2	Euthanasia	Male	Adult	April	2021	44420	2361	t3391	1943	blaZ_10	mecC	E (CC1943-C2)	-	+	+	+	-	+	+	+	+	+	-	-	-	-	-	-	-	-	-	-	-	+	+	+	+	+	+	+	+	+	-	22	24	30	29
58342	21-0350	21-0350_SA1	Natural death	Female	Adult	April	2021	44400	7991	t208	49	blaZ_6	-	-	-	+	+	+	+	+	+	+	+	+	-	-	-	-	-	-	-	-	-	-	-	-	-	-	-	-	-	-	-	-	-	21	24	29	27
58343	21-0350	21-0350_M	Natural death	Female	Adult	April	2021	44400	6834	NA	49	blaZ_10	mecC	-	-	+	+	+	+	+	+	+	+	+	-	-	-	-	-	-	-	-	-	-	-	-	-	-	-	-	-	-	-	-	-	19	24	29	27
58344	21-0351	21-0351_SA3	Released	NA	Immature	April	2021	44000	7996	t978	1943	-	-	-	-	+	+	+	+	+	+	+	+	+	-	-	-	-	-	-	-	-	-	-	-	-	+	+	-	+	+	+	+	-	-	36	24	30	28
58345	21-0352	21-0352_SA1/1	Euthanasia	Male	Adult	April	2021	44000	6834	t208	49	-	-	-	-	+	+	+	+	+	+	+	+	+	-	-	-	-	-	-	-	-	-	-	-	-	-	-	-	-	-	-	-	-	-	40	25	28	27
58346	21-0352	21-0352_M1	Euthanasia	Male	Adult	April	2021	44000	2361	t3391	1943	blaZ_10	mecC	E (CC1943-C2)	-	+	+	+	-	+	+	+	+	+	-	-	-	-	-	-	-	-	-	-	-	+	+	+	+	+	+	+	+	+	-	19	25	30	28
58347	21-0354	21-0354_SA1	Euthanasia	Male	Adult	April	2021	44000	7995	NA	NA	-	-	-	-	+	+	+	+	+	+	+	+	+	-	-	-	-	-	-	-	-	-	-	-	-	-	-	-	-	-	-	-	-	-	39	26	31	29
58348	21-0354	21-0354_M1	Euthanasia	Male	Adult	April	2021	44000	1943	NA	1943	blaZ_10	mecC	F (CC1943-C3)	-	+	-	-	-	+	+	+	+	+	-	-	-	-	-	-	-	-	-	-	-	-	+	+	-	+	+	+	+	-	-	18	25	30	25
58349	21-0355	21-0355_SA	Unknown	Male	Adult	April	2021	44400	398	t5452	398	blaZ_5	-	-	ermT	+	-	-	-	+	+	+	-	-	-	+	-	-	-	-	-	-	-	-	-	-	-	-	-	-	-	-	-	-	-	21	24	29	27
58350	21-0355	21-0355_M/1	Unknown	Male	Adult	April	2021	44400	1943	NA	1943	blaZ_10	mecC	F (CC1943-C3)	-	+	-	-	-	+	+	+	+	+	-	-	-	-	-	-	-	-	-	-	-	-	+	+	-	+	+	+	+	-	-	20	23	29	28
58351	21-0358	21-0358_SA1	Euthanasia	Male	Immature	April	2021	44980	2328	t3750	NA	-	-	-	-	+	+	+	-	+	+	+	+	+	-	-	-	-	-	-	-	-	-	-	-	-	-	-	-	-	-	-	-	-	-	38	24	28	27
58352	21-0358	21-0358_M	Euthanasia	Male	Immature	April	2021	44980	130	t843	130	blaZ_9	mecC	G (CC130-A10)	-	+	+	+	+	+	+	+	+	+	-	-	+	-	-	-	-	-	-	-	-	-	-	-	-	-	-	-	-	-	-	20	24	31	29
58353	21-0359	21-0359_SA2	Unknown	Male	Adult	April	2021	44690	4870	NA	NA	-	-	-	-	+	+	+	-	+	+	+	+	+	-	-	-	-	-	-	-	-	-	-	-	+	-	-	+	-	-	-	-	+	-	35	25	30	29
58354	21-0361	21-0361_M3	Released	Male	Adult	April	2021	44400	130	t843	130	blaZ_9	mecC	G (CC130-A10)	-	+	+	+	+	+	+	+	+	+	-	-	+	-	-	-	-	-	-	-	-	-	-	-	-	-	-	-	-	-	-	21	25	31	29
58355	21-0363	21-0363_SA1	Euthanasia	Male	Adult	April	2021	85600	130	t7603	130	blaZ_6	-	-	-	+	+	+	+	+	+	+	+	+	-	-	+	-	-	-	-	-	-	-	-	-	-	-	-	-	-	-	-	-	-	21	24	29	26
58356	21-0322	21-0322_SA1	Natural death	Male	Adult	April	2021	44360	4870	NA	NA	-	-	-	-	+	+	+	-	+	+	+	+	+	-	-	-	-	-	-	-	-	-	-	-	-	-	-	-	-	-	-	-	-	-	32	23	28	26
58357	21-0338	21-0338_SA2	Natural death	Male	Immature	April	2021	44521	7995	t16020	NA	-	-	-	-	+	+	+	+	+	+	+	+	+	-	-	-	-	-	-	-	-	-	-	-	-	-	-	-	-	-	-	-	-	-	40	25	29	29
NA: not available
Hedgehogs presenting 2-3 different isolates
+	TSST-1 identical to HDE6524069
+	TSST-1 identical to WP_001035595
+	TSST-1 identical to WP_070007276.1
+	TSST-1 identical to WP_070007276.1
both green-coloured tst-1 genes differ by one silent mutation in the nuceotidic sequence
[truncated: 11 more columns]
