# Supplementary material for: Methicillin-resistant and methicillin-susceptible Staphylococcus aureus in French hedgehogs admitted to a wildlife health center
Source: One Health. 2024 Nov 19;19:100938. doi: 10.1016/j.onehlt.2024.100938 (PMC11621504; doi:10.1016/j.onehlt.2024.100938)
Supplement: Supplementary Table S2 [file mmc2.xlsx]

## Sheet: Feuil1
Infobacter	fastQC		Quast			Coverage (X)
	Total Sequences_R1	Total Sequences_R2	Total length	No. of contigs	N50
57321	2408226	2408226	2776419	27	321887	261.95
57322	2818724	2818724	2731729	38	137404	311.618
57323	1751335	1751335	2723936	33	173893	194.169
57324	1745853	1745853	2816088	58	125916	187.227
57325	2184670	2184670	2740850	22	411620	240.717
57326	1846528	1846528	2751781	37	137565	202.651
57327	1535471	1535471	2734617	21	322071	169.571
57328	2153140	2153140	2728069	40	137565	238.355
57329	1828959	1828959	2764024	42	125535	199.834
57330	2205908	2205908	2800457	41	125535	237.884
57331	2456655	2456655	2778019	30	322072	267.064
57332	2044948	2044948	2733322	36	137566	225.943
57334	1985129	1985129	2755827	27	322072	217.542
57335	4134997	4134997	2695032	25	210661	463.36
57336	1850413	1850413	2752825	36	137404	203
57337	2836596	2836596	2784519	21	389934	307.648
57338	2056740	2056740	2792078	29	280599	222.464
57339	2158483	2158483	2749488	35	172196	237.085
57340	2831713	2831713	2748856	38	137566	311.103
57341	2451969	2451969	2739660	19	352151	270.287
57342	2098481	2098481	2799852	41	137565	226.348
57343	2342379	2342379	2882536	37	263649	245.408
57344	2247720	2247720	2795838	42	125535	242.794
57345	2107344	2107344	2763718	41	183583	230.276
57346	1958503	1958503	2738745	16	300871	215.963
57347	1835626	1835626	2746586	30	250837	201.836
57348	2168517	2168517	2810310	42	147887	233.032
57349	2324385	2324385	2795524	37	181549	251.103
57350	2277477	2277477	2739565	20	300928	251.061
57351	2003256	2003256	2745999	36	147990	220.314
57352	2181155	2181155	2771296	40	137566	237.69
57353	1936977	1936977	2727849	40	137567	214.443
57354	1853821	1853821	2703682	17	476139	207.071
57355	1717289	1717289	2762112	16	476081	187.763
57356	2201814	2201814	2789775	32	173828	238.352
57357	2178692	2178692	2694502	17	368080	244.188
57358	1813890	1813890	2733447	32	173828	200.404
57359	1568651	1568651	2749153	34	173828	172.319
57360	1673105	1673105	2816390	25	389933	179.406
57361	2380530	2380530	2729061	37	137565	263.431
57362	2145147	2145147	2723465	34	172715	237.871
57363	2044915	2044915	2772482	38	125535	222.748
57364	2269565	2269565	2709092	32	207736	253.003
57365	1876021	1876021	2764395	27	321959	204.948
57366	1959966	1959966	2727689	33	201013	217
57367	2020515	2020515	2772805	37	181549	220.064
57368	2101691	2101691	2738653	17	300928	231.76
57370	2491848	2491848	2815987	24	389933	267.238
57371	2166270	2166270	2762052	40	147803	236.858
57372	2062625	2062625	2792116	18	323163	223.097
57374	1804546	1804546	2795532	42	137603	194.944
57375	1598801	1598801	2771100	40	137404	174.241
57376	2134661	2134661	2725586	31	172717	236.524
57378	2134556	2134556	2811200	42	147990	229.31
57379	1710608	1710608	2721009	38	140632	189.857
57382	2044235	2044235	2733265	36	202691	225.869
57386	2311093	2311093	2792918	44	165438	249.9
57389	2215912	2215912	2745311	22	566767	243.763
57392	2252703	2252703	2729555	40	137566	249.241
57397	2005878	2005878	2729196	36	137565	221.961
57398	1887789	1887789	2729243	37	137565	208.89
57399	1676549	1676549	2790490	42	261385	181.444
57401	2352178	2352178	2698943	26	296504	263.199
57402	1687439	1687439	2793453	39	142231	182.429
57403	1781736	1781736	2743470	40	185945	196.133
57404	2042837	2042837	2713962	22	354919	227.32
57405	1899774	1899774	2708631	32	207736	211.816
57406	2013228	2013228	2750111	23	322072	221.08
57407	2460111	2460111	2814128	22	431181	264.008
57408	2308937	2308937	2835718	23	389934	245.899
57410	2336794	2336794	2771394	22	411621	254.641
57411	1654362	1654362	2742908	38	137566	182.149
57412	1806978	1806978	2784034	22	389932	196.013
57413	2347356	2347356	2814942	24	389932	251.835
57414	2002498	2002498	2765415	35	467211	218.685
57415	2059326	2059326	2822418	24	323097	220.349
57416	2031139	2031139	2765312	25	517201	221.821
57417	1967364	1967364	2765067	26	322072	214.875
57418	1707835	1707835	2811193	24	402298	183.469
57419	1988558	1988558	2788170	41	322318	215.39
57420	2023312	2023312	2734457	36	137545	223.459
57421	1691044	1691044	2725147	35	207736	187.401
57422	1770389	1770389	2748279	34	172715	194.543
57423	1744149	1744149	2764866	26	322071	190.509
57424	2194046	2194046	2735652	13	562108	242.21
57425	2077485	2077485	2708861	28	172800	231.61
57426	2019782	2019782	2732608	29	172704	223.221
57496	2312835	2312835	2796960	43	322318	249.727
57924	1928619	1928619	2740550	21	411619	212.528
57942	2585787	2585787	2816962	21	389933	277.216
57943	1963089	1963089	2747621	39	121383	215.77
57944	2113524	2113524	2729335	41	201895	233.861
57945	2405357	2405357	2816779	21	389927	257.89
57946	2501837	2501837	2771102	40	182844	272.655
57947	1711086	1711086	2756131	39	137566	187.49
57948	2649423	2649423	2790051	37	137566	286.778
57949	2182929	2182929	2755158	23	321961	239.276
57950	2115213	2115213	2707870	31	207736	235.903
57951	1904353	1904353	2771157	22	411620	207.536
57952	2242952	2242952	2695131	15	476111	251.332
57953	1703078	1703078	2789463	39	202348	184.383
57954	1643847	1643847	2728868	41	137567	181.922
57955	2035121	2035121	2708923	32	207736	226.882
57956	2138623	2138623	2768853	15	476081	233.261
57958	1895093	1895093	2728944	36	137565	209.721
57959	1410169	1410169	2709136	33	134580	157.198
57960	1436875	1436875	2769957	38	202200	156.658
58301	2588997	2588997	2760168	26	437843	283.272
58302	2534004	2534004	2694838	15	476139	283.976
58303	2449548	2449548	2755064	41	137566	268.51
58304	2816284	2816284	2707043	38	140597	314.187
58305	3170536	3170536	2695694	15	476082	355.197
58306	3073841	3073841	2668356	20	632166	347.892
58307	2444382	2444382	2807261	40	307231	262.962
58309	2525803	2525803	2797474	40	322318	272.672
58310	2646091	2646091	2708847	32	207736	295.004
58311	3455380	3455380	2708909	33	207736	385.22
58312	2503849	2503849	2685260	20	249686	281.597
58313	3180301	3180301	2738512	34	134578	350.72
58314	2310152	2310152	2728658	36	137565	255.681
58315	2668117	2668117	2708929	32	207736	297.45
58316	2513103	2513103	2776094	24	517179	273.39
58317	2406672	2406672	2782062	40	137566	261.25
58318	2333744	2333744	2708546	32	207736	260.21
58319	2982532	2982532	2771356	21	411621	325.012
58320	3329106	3329106	2795590	20	323163	359.634
58321	2667163	2667163	2795900	20	323163	288.094
58322	2928798	2928798	2814260	25	220556	314.291
58323	2514573	2514573	2812159	23	323172	270.042
58324	3285744	3285744	2728626	40	137566	363.661
58325	3858757	3858757	2745454	23	306374	424.463
58326	3121648	3121648	2795319	44	322317	337.256
58327	2345875	2345875	2769358	23	424115	255.819
58329	2708299	2708299	2795536	38	322289	292.576
58330	2476384	2476384	2816786	22	386795	265.504
58331	2644170	2644170	2776275	27	321887	287.63
58332	2391906	2391906	2831379	46	137552	255.125
58333	2216882	2216882	2837293	22	389931	235.964
58334	2349088	2349088	2708918	15	476081	261.885
58335	2630646	2630646	2776933	22	238689	286.091
58336	2511126	2511126	2755373	22	411620	275.23
58338	2210510	2210510	2700544	12	476310	247.2
58339	2373420	2373420	2652434	8	1352055	270.232
58340	2413613	2413613	2765496	36	245521	263.573
58341	3062312	3062312	2851396	45	322294	324.339
58342	2336765	2336765	2744147	35	207736	257.167
58343	2454664	2454664	2765167	36	245521	268.088
58344	3609358	3609358	2749600	24	322070	396.431
58345	2308563	2308563	2747366	39	185945	253.765
58346	2436994	2436994	2766303	34	572552	266.049
58347	2562068	2562068	2749384	31	173783	281.425
58348	2606991	2606991	2745504	24	445368	286.764
58349	2720993	2720993	2686419	26	346245	305.887
58350	2483386	2483386	2745551	24	445409	273.163
58351	3560412	3560412	2652165	9	1010107	405.421
58352	2988071	2988071	2795598	20	323163	322.792
58353	3039750	3039750	2693849	15	476018	340.778
58354	3579061	3579061	2814174	22	431125	384.083
58355	2691817	2691817	2768897	21	424142	293.593
58356	2595621	2595621	2709179	17	476139	289.341
58357	2553692	2553692	2717471	31	173828	283.799
