# Supplementary material for: Methicillin-resistant and methicillin-susceptible Staphylococcus aureus in French hedgehogs admitted to a wildlife health center
Source: One Health. 2024 Nov 19;19:100938. doi: 10.1016/j.onehlt.2024.100938 (PMC11621504; doi:10.1016/j.onehlt.2024.100938)
Supplement: Supplementary Table S3 [file mmc3.xlsx]

## Sheet: Allelic_distance_matrix_France
161	ST	spatype	resistance gene	57321	57322	57323	57324	57325	57326	57327	57328	57329	57330	57331	57332	57334	57335	57336	57337	57338	57339	57340	57341	57342	57343	57344	57345	57346	57347	57348	57349	57350	57351	57352	57353	57354	57355	57356	57357	57358	57359	57360	57361	57362	57363	57364	57365	57366	57367
57321	7663	#N/A		0	1609	1446	1601	1480	1607	327	1608	1610	1612	313	1612	318	1609	1608	1474	311	1444	1609	1659	1612	1477	1608	1611	1659	1613	1609	1607	1659	1611	1610	1608	1455	1458	1443	1461	1444	1443	1473	1607	1444	1606	1614	315	1604	1607
57322	6834	t9811		1609	0	1603	1617	1604	74	1606	83	77	61	1615	60	1612	1614	54	1603	1608	1601	119	1656	60	1600	89	92	1656	139	91	77	1656	88	94	83	1604	1609	1599	1610	1600	1599	1601	78	1599	72	132	1611	1607	77
57323	7995	#N/A		1446	1603	0	1595	1465	1601	1447	1601	1604	1606	1450	1605	1448	1605	1604	1457	1444	102	1602	1650	1606	1464	1603	1604	1650	1605	1602	1601	1650	1604	1603	1602	1459	1461	98	1467	102	104	1460	1601	101	1600	1606	1446	1600	1601
57324	30	#N/A		1601	1617	1595	0	1583	1614	1602	1614	1617	1619	1607	1617	1607	1545	1615	1579	1604	1594	1617	1631	1619	1581	1616	1616	1631	1621	1615	1614	1631	1617	1616	1616	1591	1593	1592	1594	1593	1591	1581	1614	1591	1613	1619	1602	1541	1614
57325	130	t1048		1480	1604	1465	1583	0	1602	1482	1602	1606	1610	1485	1605	1484	1607	1603	81	1479	1460	1602	1644	1610	319	1604	1606	1644	1608	1606	1602	1644	1608	1605	1603	1445	1448	1458	1452	1458	1457	85	1602	1459	1601	1609	1481	1601	1602
57326	6834	t208		1607	74	1601	1614	1602	0	1604	42	51	75	1613	61	1610	1613	55	1601	1606	1599	110	1655	75	1598	63	67	1655	138	83	7	1655	80	69	56	1603	1608	1598	1609	1599	1598	1599	25	1597	2	131	1609	1606	6
57327	1943	t978		327	1606	1447	1602	1482	1604	0	1604	1608	1611	121	1608	127	1613	1606	1477	115	1445	1607	1657	1611	1481	1607	1608	1657	1611	1606	1604	1657	1608	1607	1605	1462	1465	1444	1467	1445	1444	1476	1604	1445	1603	1612	129	1609	1604
57328	6834	t208		1608	83	1601	1614	1602	42	1604	0	59	84	1613	70	1610	1613	64	1601	1606	1599	119	1655	84	1598	71	75	1655	143	89	45	1655	86	77	65	1603	1608	1598	1609	1599	1598	1599	47	1597	40	136	1609	1606	46
57329	6834	t208		1610	77	1604	1617	1606	51	1608	59	0	79	1617	65	1614	1616	59	1605	1610	1602	113	1658	78	1602	52	68	1658	139	84	54	1658	82	70	59	1606	1611	1601	1612	1602	1601	1603	55	1600	49	132	1613	1609	54
57330	6834	t208		1612	61	1606	1619	1610	75	1611	84	79	0	1620	61	1617	1616	55	1609	1613	1605	120	1660	1	1606	92	95	1660	146	92	78	1660	89	97	86	1607	1612	1603	1613	1604	1603	1607	80	1603	73	138	1616	1609	78
57331	7996	t3391		313	1615	1450	1607	1485	1613	121	1613	1617	1620	0	1617	20	1617	1614	1479	103	1447	1615	1662	1620	1482	1615	1617	1662	1620	1615	1613	1662	1617	1616	1614	1466	1470	1446	1472	1447	1446	1478	1613	1447	1612	1621	75	1612	1613
57332	6834	t208		1612	60	1605	1617	1605	61	1608	70	65	61	1617	0	1615	1616	16	1604	1610	1603	102	1657	60	1601	78	80	1657	131	74	64	1657	71	82	70	1605	1610	1601	1611	1602	1601	1602	65	1601	59	124	1613	1609	65
57334	8006	t3391		318	1612	1448	1607	1484	1610	127	1610	1614	1617	20	1615	0	1617	1611	1478	109	1445	1613	1661	1617	1481	1612	1614	1661	1617	1613	1610	1661	1614	1613	1611	1464	1468	1444	1470	1445	1444	1477	1610	1445	1609	1618	80	1612	1610
57335	398	t1451	ermT	1609	1614	1605	1545	1607	1613	1613	1613	1616	1616	1617	1616	1617	0	1613	1605	1612	1605	1615	1632	1616	1602	1615	1617	1632	1618	1613	1613	1632	1615	1616	1615	1592	1595	1603	1597	1604	1603	1605	1613	1604	1612	1617	1615	148	1613
57336	6834	t208		1608	54	1604	1615	1603	55	1606	64	59	55	1614	16	1611	1613	0	1602	1608	1602	98	1656	54	1599	72	73	1656	126	69	57	1656	66	75	65	1603	1607	1600	1608	1601	1600	1600	60	1600	53	119	1610	1607	59
57337	130	t1048		1474	1603	1457	1579	81	1601	1477	1601	1605	1609	1479	1604	1478	1605	1602	0	1473	1452	1601	1641	1609	315	1603	1604	1641	1607	1605	1601	1641	1607	1603	1602	1442	1445	1450	1449	1450	1449	60	1601	1451	1600	1608	1475	1599	1601
57338	1943	t15312		311	1608	1444	1604	1479	1606	115	1606	1610	1613	103	1610	109	1612	1608	1473	0	1442	1609	1658	1613	1476	1609	1610	1658	1613	1608	1606	1658	1610	1609	1607	1462	1465	1441	1467	1442	1441	1472	1606	1442	1605	1614	111	1608	1606
57339	7995	t16020		1444	1601	102	1594	1460	1599	1445	1599	1602	1605	1447	1603	1445	1605	1602	1452	1442	0	1600	1650	1605	1459	1601	1602	1650	1603	1600	1599	1650	1602	1601	1600	1459	1460	47	1466	52	52	1455	1599	90	1598	1604	1443	1600	1599
57340	7990	t208		1609	119	1602	1617	1602	110	1607	119	113	120	1615	102	1613	1615	98	1601	1609	1600	0	1659	119	1600	124	124	1659	174	113	113	1659	111	126	120	1603	1608	1598	1609	1599	1598	1599	115	1598	108	168	1612	1608	114
57341	88	t186	mecA	1659	1656	1650	1631	1644	1655	1657	1655	1658	1660	1662	1657	1661	1632	1656	1641	1658	1650	1659	0	1660	1639	1657	1659	2	1662	1656	1655	2	1658	1658	1657	1639	1643	1648	1644	1649	1648	1643	1655	1648	1654	1661	1658	1627	1655
57342	6834	t208		1612	60	1606	1619	1610	75	1611	84	78	1	1620	60	1617	1616	54	1609	1613	1605	119	1660	0	1606	91	94	1660	145	91	78	1660	88	96	85	1607	1612	1603	1613	1604	1603	1607	80	1603	73	137	1616	1609	78
57343	3095	t1048		1477	1600	1464	1581	319	1598	1481	1598	1602	1606	1482	1601	1481	1602	1599	315	1476	1459	1600	1639	1606	0	1601	1602	1639	1605	1602	1598	1639	1604	1601	1599	1446	1449	1457	1453	1457	1456	313	1598	1457	1597	1604	1479	1596	1598
57344	6834	t208		1608	89	1603	1616	1604	63	1607	71	52	92	1615	78	1612	1615	72	1603	1609	1601	124	1657	91	1601	0	81	1657	149	97	64	1657	94	83	70	1606	1610	1600	1611	1601	1600	1601	66	1599	61	143	1611	1609	66
57345	6834	t4050		1611	92	1604	1616	1606	67	1608	75	68	95	1617	80	1614	1617	73	1604	1610	1602	124	1659	94	1602	81	0	1659	155	100	69	1659	97	11	75	1608	1613	1600	1614	1601	1599	1603	71	1599	65	148	1613	1610	71
57346	88	t186	mecA	1659	1656	1650	1631	1644	1655	1657	1655	1658	1660	1662	1657	1661	1632	1656	1641	1658	1650	1659	2	1660	1639	1657	1659	0	1662	1656	1655	4	1658	1658	1657	1639	1643	1648	1644	1649	1648	1643	1655	1648	1654	1661	1658	1627	1655
57347	7991	t208		1613	139	1605	1621	1608	138	1611	143	139	146	1620	131	1617	1618	126	1607	1613	1603	174	1662	145	1605	149	155	1662	0	147	140	1662	144	157	144	1606	1611	1601	1612	1602	1601	1605	143	1601	136	18	1616	1611	141
57348	6834	t208		1609	91	1602	1615	1606	83	1606	89	84	92	1615	74	1613	1613	69	1605	1608	1600	113	1656	91	1602	97	100	1656	147	0	86	1656	16	102	91	1604	1609	1598	1610	1599	1598	1603	88	1598	80	140	1611	1606	87
57349	6834	t208		1607	77	1601	1614	1602	7	1604	45	54	78	1613	64	1610	1613	57	1601	1606	1599	113	1655	78	1598	64	69	1655	140	86	0	1655	83	71	59	1603	1608	1598	1609	1599	1598	1599	28	1597	5	133	1609	1606	11
57350	88	t186	mecA	1659	1656	1650	1631	1644	1655	1657	1655	1658	1660	1662	1657	1661	1632	1656	1641	1658	1650	1659	2	1660	1639	1657	1659	4	1662	1656	1655	0	1658	1658	1657	1639	1643	1648	1644	1649	1648	1643	1655	1648	1654	1661	1658	1627	1655
57351	6834	t208		1611	88	1604	1617	1608	80	1608	86	82	89	1617	71	1614	1615	66	1607	1610	1602	111	1658	88	1604	94	97	1658	144	16	83	1658	0	99	87	1606	1611	1600	1612	1601	1600	1605	85	1600	77	137	1613	1608	84
57352	6834	t208		1610	94	1603	1616	1605	69	1607	77	70	97	1616	82	1613	1616	75	1603	1609	1601	126	1658	96	1601	83	11	1658	157	102	71	1658	99	0	77	1607	1612	1599	1613	1600	1599	1602	73	1599	67	150	1612	1609	73
57353	6834	t208		1608	83	1602	1616	1603	56	1605	65	59	86	1614	70	1611	1615	65	1602	1607	1600	120	1657	85	1599	70	75	1657	144	91	59	1657	87	77	0	1604	1609	1599	1610	1600	1599	1600	59	1598	54	137	1610	1608	60
57354	4870	#N/A		1455	1604	1459	1591	1445	1603	1462	1603	1606	1607	1466	1605	1464	1592	1603	1442	1462	1459	1603	1639	1607	1446	1606	1608	1639	1606	1604	1603	1639	1606	1607	1604	0	57	1456	68	1457	1456	1441	1603	1459	1602	1607	1459	1588	1603
57355	4870	#N/A		1458	1609	1461	1593	1448	1608	1465	1608	1611	1612	1470	1610	1468	1595	1607	1445	1465	1460	1608	1643	1612	1449	1610	1613	1643	1611	1609	1608	1643	1611	1612	1609	57	0	1457	54	1458	1457	1444	1608	1460	1607	1612	1463	1590	1608
57356	7995	t16020		1443	1599	98	1592	1458	1598	1444	1598	1601	1603	1446	1601	1444	1603	1600	1450	1441	47	1598	1648	1603	1457	1600	1600	1648	1601	1598	1598	1648	1600	1599	1599	1456	1457	0	1463	9	17	1453	1598	91	1597	1602	1442	1598	1598
57357	4870	#N/A		1461	1610	1467	1594	1452	1609	1467	1609	1612	1613	1472	1611	1470	1597	1608	1449	1467	1466	1609	1644	1613	1453	1611	1614	1644	1612	1610	1609	1644	1612	1613	1610	68	54	1463	0	1464	1463	1448	1609	1466	1608	1613	1465	1593	1609
57358	7995	t16020		1444	1600	102	1593	1458	1599	1445	1599	1602	1604	1447	1602	1445	1604	1601	1450	1442	52	1599	1649	1604	1457	1601	1601	1649	1602	1599	1599	1649	1601	1600	1600	1457	1458	9	1464	0	22	1453	1599	96	1598	1603	1443	1599	1599
57359	7995	t16020		1443	1599	104	1591	1457	1598	1444	1598	1601	1603	1446	1601	1444	1603	1600	1449	1441	52	1598	1648	1603	1456	1600	1599	1648	1601	1598	1598	1648	1600	1599	1599	1456	1457	17	1463	22	0	1452	1598	93	1597	1602	1442	1598	1598
57360	130	t843		1473	1601	1460	1581	85	1599	1476	1599	1603	1607	1478	1602	1477	1605	1600	60	1472	1455	1599	1643	1607	313	1601	1603	1643	1605	1603	1599	1643	1605	1602	1600	1441	1444	1453	1448	1453	1452	0	1599	1454	1598	1606	1474	1599	1599
57361	6834	t208		1607	78	1601	1614	1602	25	1604	47	55	80	1613	65	1610	1613	60	1601	1606	1599	115	1655	80	1598	66	71	1655	143	88	28	1655	85	73	59	1603	1608	1598	1609	1599	1598	1599	0	1597	23	136	1609	1606	29
57362	7995	#N/A		1444	1599	101	1591	1459	1597	1445	1597	1600	1603	1447	1601	1445	1604	1600	1451	1442	90	1598	1648	1603	1457	1599	1599	1648	1601	1598	1597	1648	1600	1599	1598	1459	1460	91	1466	96	93	1454	1597	0	1596	1602	1443	1599	1597
57363	6834	t208		1606	72	1600	1613	1601	2	1603	40	49	73	1612	59	1609	1612	53	1600	1605	1598	108	1654	73	1597	61	65	1654	136	80	5	1654	77	67	54	1602	1607	1597	1608	1598	1597	1598	23	1596	0	129	1608	1605	6
57364	7991	t208		1614	132	1606	1619	1609	131	1612	136	132	138	1621	124	1618	1617	119	1608	1614	1604	168	1661	137	1604	143	148	1661	18	140	133	1661	137	150	137	1607	1612	1602	1613	1603	1602	1606	136	1602	129	0	1617	1610	134
57365	1943	t15312		315	1611	1446	1602	1481	1609	129	1609	1613	1616	75	1613	80	1615	1610	1475	111	1443	1612	1658	1616	1479	1611	1613	1658	1616	1611	1609	1658	1613	1612	1610	1459	1463	1442	1465	1443	1442	1474	1609	1443	1608	1617	0	1610	1609
57366	7992	t571	ermT	1604	1607	1600	1541	1601	1606	1609	1606	1609	1609	1612	1609	1612	148	1607	1599	1608	1600	1608	1627	1609	1596	1609	1610	1627	1611	1606	1606	1627	1608	1609	1608	1588	1590	1598	1593	1599	1598	1599	1606	1599	1605	1610	1610	0	1606
57367	6834	t208		1607	77	1601	1614	1602	6	1604	46	54	78	1613	65	1610	1613	59	1601	1606	1599	114	1655	78	1598	66	71	1655	141	87	11	1655	84	73	60	1603	1608	1598	1609	1599	1598	1599	29	1597	6	134	1609	1606	0
57368	88	t186	mecA	1659	1656	1650	1631	1644	1655	1657	1655	1658	1660	1662	1657	1661	1632	1656	1641	1658	1650	1659	4	1660	1639	1657	1659	6	1662	1656	1655	4	1658	1658	1657	1639	1643	1648	1644	1649	1648	1643	1655	1648	1654	1661	1658	1627	1655
57370	130	t843		1475	1601	1463	1581	86	1599	1478	1599	1603	1607	1480	1602	1479	1605	1600	62	1474	1458	1599	1642	1607	315	1601	1603	1642	1605	1603	1599	1642	1605	1602	1600	1440	1443	1456	1447	1456	1455	28	1599	1457	1598	1606	1476	1599	1599
57371	6834	t208		1611	86	1603	1617	1608	78	1608	84	80	87	1617	68	1614	1615	63	1607	1610	1601	108	1658	86	1603	93	95	1658	142	14	81	1658	10	97	86	1606	1611	1599	1612	1600	1599	1605	83	1599	75	135	1613	1608	82
57372	130	t843	mecC	1475	1603	1464	1587	257	1601	1479	1601	1605	1609	1481	1604	1480	1607	1602	245	1475	1459	1603	1646	1609	246	1604	1605	1646	1608	1605	1601	1646	1607	1604	1602	1451	1454	1457	1458	1457	1456	245	1601	1458	1600	1607	1478	1601	1601
57374	6834	t208		1610	78	1604	1617	1605	49	1607	58	54	80	1616	65	1613	1616	59	1604	1609	1602	114	1659	79	1601	65	69	1659	140	86	52	1659	82	71	34	1607	1612	1601	1613	1602	1601	1602	55	1600	47	133	1612	1609	53
57375	6834	t208		1610	94	1603	1616	1605	69	1607	77	70	97	1616	82	1613	1616	75	1603	1609	1601	126	1658	96	1601	83	11	1658	157	102	71	1658	99	2	77	1607	1612	1599	1613	1600	1599	1602	73	1599	67	150	1612	1609	73
57376	7995	t16020		1445	1601	105	1594	1459	1599	1446	1599	1602	1605	1448	1603	1446	1605	1602	1451	1443	21	1600	1649	1605	1458	1601	1602	1649	1603	1600	1599	1649	1602	1601	1600	1460	1461	49	1467	54	54	1454	1599	93	1598	1604	1444	1600	1599
57378	6834	t208		1611	87	1605	1617	1608	80	1608	87	82	89	1617	71	1614	1615	66	1607	1610	1603	111	1658	88	1604	95	96	1658	144	46	83	1658	43	98	88	1606	1611	1601	1612	1602	1601	1605	85	1601	78	138	1613	1608	84
57379	6834	t208		1610	67	1604	1617	1605	63	1607	70	66	67	1616	54	1613	1615	47	1604	1609	1602	107	1658	66	1601	79	81	1658	134	79	65	1658	75	83	72	1605	1610	1600	1611	1601	1600	1602	68	1600	61	127	1612	1608	67
57382	6834	t208		1612	60	1606	1618	1606	61	1609	69	65	61	1618	14	1615	1617	16	1605	1611	1604	103	1659	60	1602	78	80	1659	129	73	64	1659	70	82	70	1606	1611	1602	1612	1603	1602	1603	65	1602	59	123	1614	1610	65
57386	1292	#N/A		1653	1652	1639	1626	1638	1651	1649	1651	1654	1657	1654	1653	1653	1622	1652	1635	1650	1638	1653	1448	1657	1633	1653	1654	1448	1656	1653	1651	1448	1655	1654	1653	1628	1631	1637	1632	1638	1637	1637	1651	1636	1650	1655	1650	1616	1651
57389	1943	#N/A	mecC	452	1607	1442	1602	1476	1605	464	1605	1609	1612	454	1609	460	1610	1607	1470	454	1439	1608	1655	1612	1471	1607	1609	1655	1612	1607	1605	1655	1609	1608	1606	1462	1466	1438	1468	1439	1438	1469	1605	1438	1604	1613	453	1605	1605
57392	6834	t208		1611	56	1604	1618	1605	58	1607	66	61	58	1616	41	1613	1615	34	1604	1609	1602	102	1658	57	1601	73	73	1658	128	71	61	1658	69	75	67	1605	1610	1600	1611	1601	1600	1602	62	1600	56	121	1612	1609	62
57397	6834	t208		1606	78	1600	1613	1601	8	1603	46	55	79	1612	64	1609	1612	58	1600	1605	1598	114	1654	79	1597	67	71	1654	142	87	11	1654	84	73	60	1602	1607	1597	1608	1598	1597	1598	29	1596	6	135	1608	1605	12
57398	6834	t208		1607	80	1601	1614	1602	13	1604	48	57	81	1613	67	1610	1613	61	1601	1606	1599	116	1655	81	1598	68	73	1655	143	88	16	1655	86	75	62	1603	1608	1598	1609	1599	1598	1599	32	1597	11	136	1609	1606	17
57399	1292	#N/A		1652	1651	1638	1625	1637	1650	1648	1650	1653	1656	1653	1652	1652	1621	1651	1634	1649	1637	1652	1447	1656	1632	1652	1653	1447	1655	1652	1650	1447	1654	1653	1652	1627	1630	1636	1631	1637	1636	1636	1650	1635	1649	1654	1649	1615	1650
57401	425	#N/A		1471	1599	1452	1599	1461	1597	1470	1597	1600	1605	1477	1600	1475	1599	1598	1453	1471	1450	1602	1644	1605	1464	1598	1601	1644	1606	1599	1597	1644	1601	1600	1599	1440	1441	1448	1443	1449	1448	1454	1597	1450	1596	1605	1473	1592	1597
57402	6834	t208		1609	78	1603	1613	1603	68	1605	77	73	80	1614	65	1611	1612	59	1602	1607	1601	112	1656	79	1600	85	84	1656	140	85	71	1656	82	86	78	1604	1609	1599	1610	1600	1599	1600	73	1599	66	133	1610	1605	72
57403	7994	t208		1607	76	1601	1614	1602	35	1604	35	52	77	1613	63	1610	1613	56	1601	1606	1599	111	1655	77	1598	64	66	1655	137	83	38	1655	80	68	57	1603	1608	1598	1609	1599	1598	1599	40	1597	33	130	1609	1606	39
57404	4870	#N/A		1460	1608	1460	1591	1450	1607	1465	1607	1610	1611	1470	1609	1468	1593	1606	1447	1465	1459	1607	1642	1611	1452	1609	1612	1642	1610	1608	1607	1642	1610	1611	1608	68	72	1456	82	1457	1456	1447	1607	1459	1606	1611	1463	1588	1607
57405	7991	t208		1614	136	1606	1619	1609	136	1612	141	136	143	1621	129	1618	1617	124	1608	1614	1604	172	1660	142	1604	148	153	1660	23	144	138	1660	142	155	142	1607	1612	1602	1613	1603	1602	1606	141	1602	134	9	1617	1610	139
57406	130	t843	mecC	321	1609	1445	1604	1481	1607	47	1607	1611	1614	116	1611	122	1615	1608	1475	103	1443	1610	1658	1614	1476	1609	1611	1658	1614	1609	1607	1658	1611	1610	1608	1459	1463	1442	1465	1443	1442	1474	1607	1443	1606	1615	123	1610	1607
57407	1943	t978		1470	1598	1457	1580	245	1596	1474	1596	1600	1604	1476	1599	1475	1600	1597	236	1470	1452	1596	1639	1604	238	1599	1600	1639	1601	1600	1596	1639	1602	1599	1597	1446	1449	1450	1453	1450	1449	236	1596	1451	1595	1602	1473	1594	1596
57408	130	t1048		1472	1601	1456	1578	77	1599	1475	1599	1603	1607	1477	1602	1476	1604	1600	33	1471	1451	1599	1640	1607	310	1601	1602	1640	1605	1603	1599	1640	1605	1601	1600	1440	1443	1449	1447	1449	1448	55	1599	1450	1598	1606	1473	1598	1599
57410	130	t1048		1479	1605	1466	1582	23	1603	1481	1603	1607	1611	1484	1606	1483	1607	1604	80	1478	1461	1603	1644	1611	318	1605	1607	1644	1609	1607	1603	1644	1609	1606	1604	1446	1449	1459	1453	1459	1458	82	1603	1460	1602	1610	1480	1601	1603
57411	6834	t208		1611	49	1606	1618	1606	50	1608	59	53	49	1617	27	1614	1616	21	1605	1610	1604	95	1659	48	1602	67	69	1659	121	65	53	1659	62	71	60	1606	1611	1602	1612	1603	1602	1603	55	1602	48	114	1613	1609	54
57412	130	t1048		1480	1602	1464	1581	96	1600	1483	1600	1604	1608	1486	1603	1485	1606	1601	71	1480	1459	1600	1644	1608	327	1602	1603	1644	1606	1604	1600	1644	1606	1603	1601	1446	1449	1457	1453	1457	1455	75	1600	1457	1599	1607	1481	1600	1600
57413	130	t1048		1480	1602	1464	1581	95	1600	1483	1600	1604	1608	1486	1603	1485	1606	1601	70	1480	1459	1600	1644	1608	326	1602	1603	1644	1606	1604	1600	1644	1606	1603	1601	1446	1449	1457	1453	1457	1455	74	1600	1457	1599	1607	1481	1600	1600
57414	2361	t3391	mecC	417	1593	1430	1593	1463	1591	437	1591	1595	1597	418	1595	423	1603	1593	1457	418	1426	1595	1647	1597	1458	1593	1597	1647	1599	1592	1591	1647	1594	1596	1592	1448	1452	1426	1454	1427	1426	1455	1591	1426	1590	1599	424	1598	1591
57415	130	t843	mecC	1480	1602	1466	1585	248	1600	1483	1600	1604	1608	1485	1603	1484	1605	1601	239	1479	1461	1600	1644	1608	242	1603	1604	1644	1605	1604	1600	1644	1606	1603	1601	1445	1448	1459	1452	1459	1458	240	1600	1460	1599	1606	1482	1599	1600
57416	1943	t8835		319	1613	1447	1607	1485	1611	120	1611	1615	1618	85	1615	90	1617	1612	1479	106	1444	1614	1661	1618	1481	1613	1615	1661	1618	1613	1611	1661	1615	1614	1612	1460	1464	1443	1466	1444	1443	1478	1611	1444	1610	1619	93	1612	1611
57417	1943	t8835		319	1613	1447	1607	1485	1611	120	1611	1615	1618	85	1615	90	1617	1612	1479	106	1444	1614	1661	1618	1481	1613	1615	1661	1618	1613	1611	1661	1615	1614	1612	1460	1464	1443	1466	1444	1443	1478	1611	1444	1610	1619	93	1612	1611
57418	130	t1535		1472	1596	1457	1576	137	1594	1477	1594	1598	1602	1478	1597	1477	1600	1595	123	1472	1454	1594	1637	1602	317	1597	1598	1637	1599	1598	1594	1637	1600	1597	1595	1438	1441	1452	1445	1452	1451	126	1594	1453	1593	1600	1474	1594	1594
57419	2361	t8835	mecC	433	1594	1432	1594	1466	1592	449	1592	1596	1599	433	1596	438	1604	1594	1460	433	1429	1596	1650	1599	1465	1594	1598	1650	1600	1593	1592	1650	1595	1597	1593	1451	1455	1429	1457	1430	1429	1458	1592	1429	1591	1600	441	1599	1592
57420	6834	t208		1612	47	1605	1619	1608	65	1609	74	70	52	1618	51	1615	1617	45	1607	1611	1603	110	1660	51	1604	81	84	1660	133	82	68	1660	79	86	76	1606	1611	1601	1612	1602	1601	1605	70	1601	63	126	1614	1610	69
57421	7991	t208		1612	131	1604	1618	1607	130	1610	136	131	137	1619	123	1616	1615	118	1606	1612	1602	167	1659	136	1602	142	147	1659	15	140	131	1659	137	149	136	1605	1610	1600	1611	1601	1600	1604	135	1600	128	9	1615	1608	133
57422	7995	t16020		1442	1598	106	1590	1456	1597	1443	1597	1600	1602	1445	1600	1443	1602	1599	1448	1440	53	1597	1647	1602	1455	1599	1598	1647	1600	1597	1597	1647	1599	1598	1598	1455	1456	19	1462	24	4	1451	1597	94	1596	1601	1441	1597	1597
57423	7996	t978		319	1610	1446	1604	1485	1608	128	1608	1612	1615	43	1612	49	1615	1609	1479	113	1444	1611	1659	1615	1482	1610	1612	1659	1615	1610	1608	1659	1612	1611	1609	1461	1465	1443	1467	1444	1443	1478	1608	1443	1607	1616	84	1610	1608
57424	7989	t2428		1657	1659	1651	1638	1648	1659	1656	1658	1661	1663	1660	1660	1659	1632	1659	1645	1656	1651	1661	1439	1663	1643	1659	1662	1439	1665	1659	1659	1440	1661	1662	1659	1641	1643	1650	1645	1651	1650	1646	1658	1649	1658	1664	1657	1626	1659
57425	7995	#N/A		1444	1600	118	1594	1459	1598	1446	1598	1601	1604	1448	1602	1446	1603	1601	1452	1443	110	1599	1649	1604	1459	1600	1601	1649	1602	1599	1598	1649	1601	1600	1599	1460	1461	108	1466	113	112	1455	1598	99	1597	1603	1444	1598	1598
57426	7995	t16020		1445	1601	103	1594	1459	1599	1445	1599	1602	1605	1448	1603	1446	1605	1602	1451	1443	14	1600	1649	1605	1458	1601	1602	1649	1603	1600	1599	1649	1602	1601	1600	1460	1461	49	1467	54	53	1454	1599	92	1598	1604	1444	1600	1599
57496	2361	t3391	mecC	433	1594	1432	1594	1466	1592	449	1592	1596	1599	433	1596	438	1604	1594	1460	433	1429	1596	1650	1599	1465	1594	1598	1650	1600	1593	1592	1650	1595	1597	1593	1451	1455	1429	1457	1430	1429	1458	1592	1429	1591	1600	441	1599	1592
57924	130	t1048		1479	1605	1466	1583	29	1603	1481	1603	1607	1611	1484	1606	1483	1608	1604	85	1478	1461	1603	1645	1611	319	1605	1607	1645	1609	1607	1603	1645	1609	1606	1604	1446	1449	1459	1453	1459	1458	87	1603	1460	1602	1610	1480	1602	1603
57942	130	t1048		1477	1601	1461	1582	106	1599	1480	1599	1603	1607	1482	1602	1481	1605	1600	98	1476	1456	1599	1641	1607	322	1602	1603	1641	1605	1603	1599	1641	1605	1602	1600	1440	1443	1454	1447	1454	1453	99	1599	1455	1598	1606	1478	1599	1599
57943	6834	t208		1611	88	1603	1616	1608	80	1608	86	82	89	1617	71	1614	1615	66	1607	1610	1601	111	1658	88	1604	95	96	1658	144	16	83	1658	13	99	88	1606	1611	1599	1612	1600	1598	1605	85	1598	77	137	1613	1608	84
57944	6834	t1207		1611	59	1604	1618	1605	60	1607	68	63	60	1616	43	1613	1615	37	1604	1609	1602	101	1658	59	1601	75	75	1658	130	73	63	1658	71	77	69	1605	1610	1600	1611	1601	1600	1602	64	1600	58	123	1612	1609	64
57945	130	t1048	-	1476	1600	1464	1582	102	1598	1480	1598	1602	1606	1482	1601	1481	1605	1599	93	1476	1459	1598	1641	1606	318	1601	1602	1641	1604	1602	1598	1641	1604	1601	1599	1444	1447	1457	1451	1457	1456	94	1598	1458	1597	1605	1478	1599	1598
57946	6834	t208		1608	95	1602	1615	1603	68	1605	77	73	99	1614	83	1611	1615	77	1602	1607	1600	129	1656	98	1599	85	42	1656	157	104	71	1656	101	45	78	1604	1609	1598	1610	1599	1598	1600	73	1598	66	152	1610	1608	72
57947	6834	t208		1609	54	1604	1617	1605	54	1606	63	59	55	1615	32	1612	1615	26	1604	1608	1602	98	1658	54	1601	71	74	1658	125	68	57	1658	66	76	65	1605	1610	1600	1611	1601	1600	1602	57	1600	52	118	1611	1608	58
57948	6834	t208		1609	55	1603	1616	1604	55	1606	64	60	56	1615	33	1612	1614	27	1603	1608	1601	101	1657	55	1600	72	75	1657	127	70	57	1657	67	77	66	1604	1609	1599	1610	1600	1599	1601	60	1599	53	120	1611	1607	59
57949	1943	t15312		317	1610	1445	1603	1480	1608	131	1608	1612	1615	77	1612	82	1614	1609	1474	112	1442	1611	1658	1615	1478	1610	1612	1658	1615	1610	1608	1658	1612	1611	1609	1457	1461	1441	1463	1442	1441	1473	1608	1442	1607	1616	18	1609	1608
57950	7991	t208		1613	136	1605	1618	1607	135	1611	141	136	143	1620	127	1617	1615	123	1606	1613	1603	171	1659	142	1602	146	152	1659	19	144	137	1659	142	154	140	1606	1611	1601	1612	1602	1601	1604	140	1601	133	14	1616	1608	138
57951	130	t1048		1480	1604	1467	1584	34	1602	1483	1602	1606	1610	1486	1605	1485	1609	1603	84	1480	1461	1602	1644	1610	319	1604	1606	1644	1608	1606	1602	1644	1608	1605	1603	1448	1451	1460	1455	1460	1459	86	1602	1461	1601	1609	1482	1603	1602
57952	4870	#N/A		1458	1610	1463	1594	1449	1609	1464	1609	1612	1613	1469	1611	1467	1596	1608	1446	1464	1462	1609	1644	1613	1450	1611	1614	1644	1612	1610	1609	1644	1612	1613	1610	63	60	1459	70	1460	1459	1445	1609	1462	1608	1613	1462	1591	1609
57953	6834	t208		1612	94	1604	1617	1609	86	1609	92	88	95	1618	77	1615	1615	72	1608	1611	1602	116	1658	94	1605	100	103	1658	149	22	89	1658	18	105	94	1606	1611	1600	1612	1601	1600	1606	91	1600	83	142	1614	1608	90
57954	6834	t1207		1611	58	1605	1618	1607	60	1609	69	63	60	1618	40	1615	1616	35	1606	1611	1603	105	1659	59	1603	75	79	1659	129	74	63	1659	71	81	70	1606	1611	1601	1612	1602	1601	1604	65	1601	58	122	1614	1609	64
57955	7991	t208		1613	133	1605	1619	1608	132	1611	138	133	140	1620	124	1617	1616	119	1607	1613	1603	168	1660	139	1603	144	148	1660	17	142	134	1660	139	150	137	1606	1611	1601	1612	1602	1601	1605	137	1601	130	11	1616	1609	135
57956	4870	#N/A		1461	1611	1463	1594	1450	1610	1467	1610	1613	1614	1471	1612	1469	1596	1609	1446	1467	1462	1610	1644	1614	1451	1612	1615	1644	1613	1611	1610	1644	1613	1614	1611	64	23	1459	60	1460	1459	1446	1610	1462	1609	1614	1464	1591	1610
57958	6834	t208		1608	81	1601	1615	1603	14	1605	50	58	82	1614	68	1611	1614	62	1602	1607	1599	117	1655	82	1599	69	74	1655	144	89	17	1655	87	76	63	1604	1609	1598	1610	1599	1598	1600	33	1597	12	137	1610	1607	18
57959	7991	t208		1614	135	1606	1619	1609	134	1612	139	135	142	1621	127	1618	1617	121	1608	1614	1604	171	1661	141	1604	146	151	1661	21	143	136	1661	140	153	140	1607	1612	1602	1613	1603	1602	1606	139	1602	132	7	1617	1610	137
57960	6834	t208		1610	98	1603	1616	1607	92	1607	97	93	99	1616	83	1613	1614	77	1606	1609	1601	122	1657	98	1603	107	109	1657	153	59	95	1657	56	111	100	1605	1610	1599	1611	1600	1599	1604	97	1599	90	147	1612	1607	96
58301	1943	t15312		312	1609	1445	1603	1480	1607	118	1607	1611	1614	104	1611	110	1612	1608	1474	23	1443	1610	1659	1614	1477	1609	1610	1659	1614	1609	1607	1659	1611	1610	1608	1463	1467	1442	1469	1443	1441	1473	1607	1443	1606	1615	112	1607	1607
58302	7993	#N/A		1458	1608	1463	1593	1451	1607	1464	1607	1610	1611	1469	1608	1467	1595	1606	1448	1464	1462	1607	1642	1611	1452	1609	1612	1642	1610	1608	1607	1642	1610	1611	1608	41	60	1459	70	1460	1459	1447	1607	1462	1606	1611	1462	1590	1607
58303	6834	t208		1611	56	1604	1618	1605	57	1607	65	60	57	1616	40	1613	1615	34	1604	1609	1602	100	1658	56	1601	72	72	1658	127	70	60	1658	68	74	66	1605	1610	1600	1611	1601	1600	1602	61	1600	55	120	1612	1609	61
58304	6834	t208		1607	99	1600	1618	1602	90	1605	99	95	100	1614	83	1611	1615	80	1601	1607	1598	77	1657	99	1600	105	106	1657	156	95	93	1657	92	109	100	1602	1607	1596	1608	1597	1596	1599	95	1596	88	149	1610	1608	94
58305	4870	#N/A		1461	1611	1464	1594	1451	1610	1467	1610	1613	1614	1472	1612	1470	1597	1609	1448	1467	1463	1610	1645	1614	1452	1612	1615	1645	1614	1611	1610	1645	1613	1614	1611	57	17	1460	53	1461	1460	1447	1610	1463	1609	1615	1465	1592	1610
58306	8	t008		1667	1666	1661	1643	1660	1665	1666	1665	1668	1670	1669	1669	1668	1633	1668	1657	1667	1660	1668	1441	1670	1655	1668	1669	1441	1670	1668	1665	1441	1670	1668	1667	1644	1646	1659	1647	1660	1659	1658	1665	1659	1664	1669	1666	1627	1665
58307	1943	t15312	mecC	312	1609	1445	1603	1480	1607	118	1607	1611	1614	104	1611	110	1612	1608	1474	23	1443	1610	1659	1614	1477	1609	1610	1659	1614	1609	1607	1659	1611	1610	1608	1463	1467	1442	1469	1443	1441	1473	1607	1443	1606	1615	112	1607	1607
58309	2361	t3391	mecC	434	1594	1433	1594	1466	1592	450	1592	1596	1599	434	1596	439	1604	1594	1460	434	1430	1596	1650	1599	1465	1594	1598	1650	1600	1593	1592	1650	1595	1597	1593	1451	1455	1430	1457	1431	1430	1458	1592	1430	1591	1600	441	1599	1592
58310	7991	t208		1613	131	1605	1619	1608	131	1611	137	132	139	1620	124	1617	1616	119	1607	1613	1603	168	1660	138	1603	143	147	1660	17	141	133	1660	138	149	137	1606	1611	1601	1612	1602	1601	1605	136	1601	129	11	1616	1609	134
58311	7991	t208		1614	134	1606	1619	1609	134	1612	139	135	142	1621	127	1618	1617	122	1608	1614	1604	170	1661	141	1604	146	151	1661	21	142	136	1661	140	153	140	1607	1612	1602	1613	1603	1602	1606	139	1602	132	7	1617	1610	137
58312	15	t084		1665	1664	1657	1636	1655	1662	1663	1662	1665	1667	1667	1664	1666	1632	1663	1652	1663	1656	1664	1423	1667	1650	1664	1666	1423	1669	1663	1662	1423	1665	1665	1664	1638	1641	1655	1642	1656	1655	1653	1662	1654	1661	1668	1663	1625	1662
58313	7991	t208		1614	137	1606	1619	1608	136	1612	142	137	144	1621	128	1618	1616	124	1607	1614	1604	172	1660	143	1603	148	153	1660	21	146	138	1660	143	155	141	1607	1612	1602	1613	1603	1602	1605	140	1602	134	15	1617	1609	139
58314	6834	t208		1607	81	1601	1614	1602	13	1604	49	58	82	1613	68	1610	1613	62	1601	1606	1599	116	1655	82	1598	70	74	1655	145	88	16	1655	86	76	63	1603	1608	1598	1609	1599	1598	1599	32	1597	11	138	1609	1606	17
58315	7991	t208		1613	133	1605	1618	1609	132	1611	138	133	140	1620	125	1617	1616	120	1607	1613	1603	169	1661	139	1604	144	148	1661	17	142	134	1661	139	150	138	1606	1611	1601	1612	1602	1601	1606	137	1601	130	12	1616	1609	135
58316	1943	t978		323	1610	1448	1605	1482	1608	49	1608	1612	1615	116	1612	122	1615	1609	1476	107	1446	1611	1658	1615	1479	1610	1612	1658	1615	1610	1608	1658	1612	1611	1609	1460	1463	1445	1465	1446	1445	1475	1608	1446	1607	1616	121	1610	1608
58317	6834	t208		1609	95	1604	1617	1605	69	1607	76	58	96	1616	81	1613	1616	76	1604	1609	1602	131	1656	95	1601	71	87	1656	154	103	72	1656	100	89	77	1605	1610	1601	1611	1602	1601	1602	73	1600	66	148	1612	1609	72
58318	7991	t208		1612	134	1604	1618	1607	133	1610	139	134	141	1619	126	1616	1615	121	1606	1612	1602	170	1659	140	1603	145	150	1659	19	142	135	1659	139	152	139	1605	1610	1600	1611	1601	1600	1604	138	1600	131	13	1615	1608	136
58319	130	t1048		1479	1603	1467	1581	24	1601	1481	1601	1605	1609	1484	1604	1483	1606	1602	81	1478	1462	1601	1643	1609	318	1603	1605	1643	1607	1605	1601	1643	1607	1604	1602	1445	1448	1460	1452	1460	1459	83	1601	1461	1600	1608	1480	1600	1601
58320	130	t843	mecC	1475	1603	1464	1587	259	1601	1479	1601	1605	1609	1481	1604	1480	1607	1602	247	1475	1459	1603	1646	1609	249	1604	1605	1646	1608	1605	1601	1646	1607	1604	1602	1451	1454	1457	1458	1457	1456	247	1601	1458	1600	1607	1478	1601	1601
58321	130	t843	mecC	1474	1602	1463	1586	260	1600	1478	1600	1604	1608	1480	1603	1479	1606	1601	248	1474	1458	1602	1645	1608	250	1603	1604	1645	1607	1604	1600	1645	1606	1603	1601	1450	1453	1456	1457	1456	1455	248	1600	1457	1599	1606	1477	1600	1600
58322	130	t1048		1481	1605	1466	1582	24	1603	1483	1603	1607	1611	1486	1606	1485	1608	1604	81	1480	1461	1603	1645	1611	317	1605	1606	1645	1609	1607	1603	1645	1609	1606	1604	1447	1450	1459	1453	1459	1457	83	1603	1460	1602	1610	1482	1602	1603
58323	130	t843	mecC	1476	1602	1462	1585	249	1600	1480	1600	1604	1608	1481	1603	1480	1603	1601	240	1475	1457	1600	1643	1608	241	1603	1604	1643	1605	1604	1600	1643	1606	1603	1601	1449	1452	1455	1456	1455	1454	240	1600	1456	1599	1606	1478	1597	1600
58324	6834	t208		1611	56	1604	1618	1605	58	1607	66	61	58	1616	41	1613	1615	35	1604	1609	1602	102	1658	57	1601	72	73	1658	128	70	61	1658	69	75	67	1605	1610	1600	1611	1601	1600	1602	62	1600	56	121	1612	1609	62
58325	1943	#N/A	mecC	452	1607	1442	1602	1476	1605	464	1605	1609	1612	454	1609	460	1610	1607	1470	454	1439	1608	1655	1612	1471	1607	1609	1655	1612	1607	1605	1655	1609	1608	1606	1462	1466	1438	1468	1439	1438	1469	1605	1438	1604	1613	453	1605	1605
58326	2361	t3391	mecC	425	1595	1434	1595	1469	1593	445	1593	1597	1600	425	1597	430	1606	1595	1464	425	1429	1597	1650	1600	1466	1595	1599	1650	1601	1594	1593	1650	1596	1598	1594	1452	1456	1429	1458	1430	1429	1462	1593	1429	1592	1601	432	1601	1593
58327	130	t7603		1472	1595	1457	1576	137	1593	1477	1593	1597	1601	1478	1597	1478	1601	1594	122	1472	1454	1593	1637	1601	316	1596	1597	1637	1599	1598	1593	1637	1599	1596	1594	1438	1441	1452	1445	1452	1451	126	1593	1453	1592	1600	1474	1595	1593
58329	2361	t3391	mecC	413	1594	1430	1594	1462	1592	429	1592	1596	1599	414	1596	418	1603	1594	1455	413	1426	1596	1647	1599	1460	1594	1598	1647	1600	1593	1592	1647	1595	1597	1593	1448	1451	1425	1453	1426	1425	1454	1592	1426	1591	1600	420	1598	1592
58330	130	t1048		1477	1602	1460	1581	104	1600	1481	1600	1604	1608	1483	1603	1482	1605	1601	96	1477	1455	1600	1641	1608	321	1603	1604	1641	1606	1604	1600	1641	1606	1603	1601	1442	1445	1453	1449	1453	1452	96	1600	1454	1599	1607	1479	1599	1600
58331	7663	#N/A		34	1611	1445	1604	1478	1609	335	1610	1612	1614	322	1613	327	1610	1610	1472	320	1443	1611	1661	1614	1475	1610	1613	1661	1615	1611	1609	1661	1613	1612	1610	1456	1459	1442	1462	1443	1442	1471	1609	1443	1608	1616	323	1605	1609
58332	6834	t1207		1613	51	1606	1618	1608	66	1611	75	70	26	1620	51	1617	1617	45	1607	1613	1605	110	1660	25	1604	81	84	1660	136	82	69	1660	79	87	76	1610	1614	1603	1615	1604	1602	1605	70	1602	64	129	1616	1610	70
58333	130	t1048		1476	1601	1461	1581	102	1599	1480	1599	1603	1607	1482	1602	1481	1604	1600	93	1476	1456	1599	1642	1607	318	1602	1603	1642	1605	1603	1599	1642	1605	1602	1600	1443	1446	1454	1450	1454	1453	93	1599	1455	1598	1606	1478	1598	1599
58334	4870	#N/A		1461	1610	1463	1595	1453	1609	1467	1609	1612	1613	1472	1610	1470	1597	1608	1450	1467	1462	1609	1644	1613	1454	1611	1614	1644	1612	1610	1609	1644	1611	1613	1610	40	58	1459	68	1460	1459	1449	1609	1462	1608	1613	1465	1592	1609
58335	130	#N/A		1474	1597	1454	1575	148	1594	1477	1594	1598	1602	1479	1597	1478	1599	1595	136	1472	1449	1594	1636	1602	315	1597	1598	1636	1600	1598	1594	1636	1600	1597	1595	1438	1441	1447	1445	1447	1446	135	1594	1448	1593	1601	1475	1593	1594
58336	130	#N/A		1477	1602	1463	1581	27	1600	1479	1600	1604	1608	1482	1603	1481	1606	1601	83	1476	1458	1600	1642	1608	321	1602	1604	1642	1606	1604	1600	1642	1606	1603	1601	1443	1446	1456	1450	1456	1455	85	1600	1457	1599	1607	1478	1600	1600
58338	4870	t14311		1458	1608	1470	1596	1448	1607	1463	1607	1610	1611	1468	1609	1466	1595	1606	1445	1463	1470	1607	1645	1611	1449	1609	1611	1645	1611	1608	1607	1645	1610	1610	1608	277	279	1467	284	1468	1467	1445	1607	1470	1606	1612	1461	1590	1607
58339	7997	t3750		1488	1603	1470	1602	1475	1601	1492	1602	1605	1609	1500	1604	1497	1607	1602	1471	1490	1466	1605	1646	1609	1468	1603	1606	1646	1607	1602	1601	1646	1604	1605	1604	1450	1453	1462	1456	1463	1461	1472	1601	1464	1600	1606	1492	1600	1601
58340	6834	#N/A	mecC	1610	101	1604	1617	1605	92	1607	100	95	101	1616	87	1613	1617	81	1604	1609	1602	127	1658	100	1602	105	109	1658	142	102	94	1658	99	111	101	1605	1610	1600	1611	1601	1600	1602	97	1600	90	136	1612	1610	96
58341	2361	t3391	mecC	431	1596	1431	1594	1462	1594	450	1594	1598	1601	432	1598	436	1605	1596	1456	431	1427	1598	1650	1601	1459	1596	1599	1650	1602	1595	1594	1650	1597	1599	1595	1449	1453	1427	1455	1428	1426	1454	1594	1426	1593	1602	437	1600	1594
58342	7991	t208		1612	136	1604	1618	1607	135	1610	141	136	143	1619	128	1616	1615	123	1606	1612	1602	171	1659	142	1603	147	152	1659	21	144	137	1659	141	154	141	1605	1610	1600	1611	1601	1600	1604	140	1600	133	15	1615	1608	138
58343	6834	#N/A	mecC	1611	98	1605	1618	1606	89	1608	97	92	98	1617	84	1614	1618	78	1605	1610	1603	124	1659	97	1603	103	106	1659	139	99	92	1659	96	108	98	1606	1611	1601	1612	1602	1601	1603	94	1601	87	133	1613	1611	93
58344	7996	t978		319	1611	1448	1605	1485	1609	130	1609	1613	1616	42	1613	48	1616	1610	1479	114	1446	1612	1660	1616	1482	1611	1613	1660	1616	1611	1609	1660	1613	1612	1610	1462	1466	1445	1468	1446	1445	1478	1609	1445	1608	1617	82	1611	1609
58345	6834	t208		1607	77	1601	1614	1602	36	1604	36	53	78	1613	64	1610	1613	58	1601	1606	1599	111	1655	78	1598	66	68	1655	139	84	39	1655	81	70	58	1603	1608	1598	1609	1599	1598	1599	41	1597	34	132	1609	1606	40
58346	2361	t3391	mecC	426	1595	1432	1594	1465	1593	447	1593	1597	1599	430	1597	435	1604	1595	1459	427	1428	1597	1648	1599	1460	1595	1599	1648	1601	1594	1593	1648	1596	1598	1594	1451	1455	1428	1457	1429	1428	1458	1593	1428	1592	1601	435	1599	1593
58347	7995	#N/A		1447	1602	120	1597	1461	1600	1448	1600	1603	1606	1450	1604	1448	1605	1603	1453	1446	112	1601	1651	1606	1460	1602	1603	1651	1604	1601	1600	1651	1603	1602	1601	1461	1463	113	1469	118	115	1456	1600	99	1599	1605	1446	1600	1600
58348	1943	#N/A	mecC	452	1607	1442	1602	1476	1605	465	1605	1609	1612	455	1609	461	1610	1607	1470	455	1439	1608	1655	1612	1471	1607	1609	1655	1612	1607	1605	1655	1609	1608	1606	1462	1466	1438	1468	1439	1438	1469	1605	1438	1604	1613	454	1605	1605
58349	398	t5452	ermT	1610	1614	1606	1545	1606	1613	1614	1613	1616	1615	1618	1616	1618	142	1613	1604	1613	1606	1615	1633	1615	1601	1615	1618	1633	1618	1613	1613	1633	1615	1617	1615	1593	1596	1604	1599	1605	1604	1604	1613	1605	1612	1617	1616	131	1613
58350	1943	#N/A	mecC	453	1607	1442	1602	1476	1605	465	1605	1609	1612	455	1609	461	1610	1607	1470	455	1439	1608	1655	1612	1471	1607	1609	1655	1612	1607	1605	1655	1609	1608	1606	1462	1466	1438	1468	1439	1438	1469	1605	1438	1604	1613	454	1605	1605
58351	2328	t3750		1484	1608	1474	1604	1472	1606	1489	1607	1610	1614	1497	1609	1495	1610	1607	1466	1487	1470	1609	1648	1614	1465	1608	1610	1648	1612	1607	1606	1648	1609	1609	1609	1449	1451	1466	1454	1467	1465	1468	1606	1469	1605	1611	1490	1603	1606
58352	130	t843	mecC	1475	1603	1464	1587	259	1601	1479	1601	1605	1609	1481	1604	1480	1607	1602	247	1475	1459	1603	1646	1609	249	1604	1605	1646	1608	1605	1601	1646	1607	1604	1602	1451	1454	1457	1458	1457	1456	247	1601	1458	1600	1607	1478	1601	1601
58353	4870	#N/A		1464	1611	1466	1595	1452	1610	1469	1610	1613	1614	1474	1612	1472	1596	1609	1449	1469	1465	1610	1644	1614	1453	1612	1615	1644	1613	1611	1610	1644	1613	1614	1611	71	31	1462	66	1463	1462	1448	1610	1465	1609	1614	1467	1591	1610
58354	130	t843	mecC	1476	1604	1466	1585	259	1602	1480	1602	1606	1610	1482	1605	1481	1606	1603	248	1476	1461	1602	1645	1610	245	1605	1606	1645	1607	1606	1602	1645	1608	1605	1603	1451	1454	1459	1458	1459	1458	248	1602	1460	1601	1608	1479	1600	1602
58355	130	t7603		1471	1595	1457	1576	137	1593	1476	1593	1597	1601	1477	1596	1476	1600	1594	123	1471	1454	1593	1637	1601	319	1596	1597	1637	1599	1597	1593	1637	1599	1596	1594	1437	1440	1452	1444	1452	1451	127	1593	1453	1592	1600	1473	1594	1593
58356	4870	#N/A		1461	1610	1463	1595	1453	1609	1467	1609	1612	1613	1472	1610	1470	1597	1608	1450	1467	1462	1609	1644	1613	1454	1611	1614	1644	1612	1610	1609	1644	1611	1613	1610	40	58	1459	68	1460	1459	1449	1609	1462	1608	1613	1465	1592	1609
58357	7995	t16020		1444	1599	99	1592	1458	1598	1446	1598	1601	1603	1448	1601	1446	1603	1600	1450	1443	47	1598	1648	1603	1458	1600	1600	1648	1601	1598	1598	1648	1600	1599	1599	1459	1460	26	1466	31	31	1453	1598	91	1597	1602	1444	1598	1598
<100 allelic differences
<10 allelic differences
[truncated: 115 more columns]

## Sheet: Allelic_distance_matrix_global
531	57321_contigs.fa	57321_lukM_contigs.fa	57322_contigs.fa	57323_contigs.fa	57324_contigs.fa	57325_contigs.fa	57326_contigs.fa	57327_contigs.fa	57328_contigs.fa	57329_contigs.fa	57330_contigs.fa	57331_contigs.fa	57332_contigs.fa	57334_contigs.fa	57335_contigs.fa	57336_contigs.fa	57337_contigs.fa	57338_contigs.fa	57339_contigs.fa	57340_contigs.fa	57341_contigs.fa	57342_contigs.fa	57343_contigs.fa	57344_contigs.fa	57345_contigs.fa	57346_contigs.fa	57347_contigs.fa	57348_contigs.fa	57349_contigs.fa	57350_contigs.fa	57351_contigs.fa	57352_contigs.fa	57353_contigs.fa	57354_contigs.fa	57355_contigs.fa	57356_contigs.fa	57357_contigs.fa	57358_contigs.fa	57359_contigs.fa	57360_contigs.fa	57361_contigs.fa	57362_contigs.fa	57363_contigs.fa	57364_contigs.fa	57365_contigs.fa	57366_contigs.fa	57367_contigs.fa	57368_contigs.fa	57370_contigs.fa
57321_contigs.fa	0	0	1608	1445	1599	1480	1606	327	1607	1609	1611	313	1611	318	1607	1607	1474	311	1443	1608	1658	1611	1477	1607	1610	1658	1612	1608	1606	1658	1610	1609	1607	1454	1457	1442	1460	1443	1442	1473	1606	1443	1605	1613	315	1602	1606	1658	1475
57321_lukM_contigs.fa	0	0	1608	1445	1599	1480	1606	327	1607	1609	1611	313	1611	318	1607	1607	1474	311	1443	1608	1658	1611	1477	1607	1610	1658	1612	1608	1606	1658	1610	1609	1607	1454	1457	1442	1460	1443	1442	1473	1606	1443	1605	1613	315	1602	1606	1658	1475
57322_contigs.fa	1608	1608	0	1603	1615	1603	74	1605	83	77	61	1614	60	1611	1612	54	1602	1607	1601	119	1655	60	1599	89	92	1655	139	91	77	1655	88	94	83	1604	1609	1599	1610	1600	1599	1600	78	1599	72	132	1610	1605	77	1655	1600
57323_contigs.fa	1445	1445	1603	0	1593	1464	1601	1446	1601	1604	1606	1449	1605	1447	1603	1604	1456	1443	102	1602	1649	1606	1463	1603	1604	1649	1605	1602	1601	1649	1604	1603	1602	1459	1461	98	1467	102	104	1459	1601	101	1600	1606	1445	1598	1601	1649	1462
57324_contigs.fa	1599	1599	1615	1593	0	1581	1612	1600	1612	1615	1617	1605	1615	1605	1543	1613	1577	1602	1592	1614	1629	1617	1578	1614	1614	1629	1618	1613	1612	1629	1615	1614	1614	1589	1591	1590	1592	1591	1589	1579	1612	1589	1611	1617	1600	1539	1612	1629	1579
57325_contigs.fa	1480	1480	1603	1464	1581	0	1601	1482	1601	1605	1609	1485	1604	1484	1605	1602	81	1479	1459	1601	1643	1609	319	1603	1605	1643	1607	1605	1601	1643	1607	1604	1602	1444	1447	1457	1451	1457	1456	85	1601	1458	1600	1608	1481	1599	1601	1643	86
57326_contigs.fa	1606	1606	74	1601	1612	1601	0	1603	42	51	75	1612	61	1609	1611	55	1600	1605	1599	110	1654	75	1597	63	67	1654	138	83	7	1654	80	69	56	1603	1608	1598	1609	1599	1598	1598	25	1597	2	131	1608	1604	6	1654	1598
57327_contigs.fa	327	327	1605	1446	1600	1482	1603	0	1603	1607	1610	121	1607	127	1611	1605	1477	115	1444	1606	1656	1610	1481	1606	1607	1656	1610	1605	1603	1656	1607	1606	1604	1461	1464	1443	1466	1444	1443	1476	1603	1444	1602	1611	129	1607	1603	1656	1478
57328_contigs.fa	1607	1607	83	1601	1612	1601	42	1603	0	59	84	1612	70	1609	1611	64	1600	1605	1599	119	1654	84	1597	71	75	1654	143	89	45	1654	86	77	65	1603	1608	1598	1609	1599	1598	1598	47	1597	40	136	1608	1604	46	1654	1598
57329_contigs.fa	1609	1609	77	1604	1615	1605	51	1607	59	0	79	1616	65	1613	1614	59	1604	1609	1602	113	1657	78	1601	52	68	1657	139	84	54	1657	82	70	59	1606	1611	1601	1612	1602	1601	1602	55	1600	49	132	1612	1607	54	1657	1602
57330_contigs.fa	1611	1611	61	1606	1617	1609	75	1610	84	79	0	1619	61	1616	1614	55	1608	1612	1605	120	1659	1	1605	92	95	1659	146	92	78	1659	89	97	86	1607	1612	1603	1613	1604	1603	1606	80	1603	73	138	1615	1607	78	1659	1606
57331_contigs.fa	313	313	1614	1449	1605	1485	1612	121	1612	1616	1619	0	1616	20	1615	1613	1479	103	1446	1614	1661	1619	1482	1614	1616	1661	1619	1614	1612	1661	1616	1615	1613	1465	1469	1445	1471	1446	1445	1478	1612	1446	1611	1620	75	1610	1612	1661	1480
57332_contigs.fa	1611	1611	60	1605	1615	1604	61	1607	70	65	61	1616	0	1614	1614	16	1603	1609	1603	102	1656	60	1600	78	80	1656	131	74	64	1656	71	82	70	1605	1610	1601	1611	1602	1601	1601	65	1601	59	124	1612	1607	65	1656	1601
57334_contigs.fa	318	318	1611	1447	1605	1484	1609	127	1609	1613	1616	20	1614	0	1615	1610	1478	109	1444	1612	1660	1616	1481	1611	1613	1660	1616	1612	1609	1660	1613	1612	1610	1463	1467	1443	1469	1444	1443	1477	1609	1444	1608	1617	80	1610	1609	1660	1479
57335_contigs.fa	1607	1607	1612	1603	1543	1605	1611	1611	1611	1614	1614	1615	1614	1615	0	1611	1603	1610	1603	1612	1630	1614	1599	1613	1615	1630	1615	1611	1611	1630	1613	1614	1613	1590	1593	1601	1595	1602	1601	1603	1611	1602	1610	1615	1613	148	1611	1630	1603
57336_contigs.fa	1607	1607	54	1604	1613	1602	55	1605	64	59	55	1613	16	1610	1611	0	1601	1607	1602	98	1655	54	1598	72	73	1655	126	69	57	1655	66	75	65	1603	1607	1600	1608	1601	1600	1599	60	1600	53	119	1609	1605	59	1655	1599
57337_contigs.fa	1474	1474	1602	1456	1577	81	1600	1477	1600	1604	1608	1479	1603	1478	1603	1601	0	1473	1451	1600	1640	1608	315	1602	1603	1640	1606	1604	1600	1640	1606	1602	1601	1441	1444	1449	1448	1449	1448	60	1600	1450	1599	1607	1475	1597	1600	1640	62
57338_contigs.fa	311	311	1607	1443	1602	1479	1605	115	1605	1609	1612	103	1609	109	1610	1607	1473	0	1441	1608	1657	1612	1476	1608	1609	1657	1612	1607	1605	1657	1609	1608	1606	1461	1464	1440	1466	1441	1440	1472	1605	1441	1604	1613	111	1606	1605	1657	1474
57339_contigs.fa	1443	1443	1601	102	1592	1459	1599	1444	1599	1602	1605	1446	1603	1444	1603	1602	1451	1441	0	1600	1649	1605	1458	1601	1602	1649	1603	1600	1599	1649	1602	1601	1600	1459	1460	47	1466	52	52	1454	1599	90	1598	1604	1442	1598	1599	1649	1457
57340_contigs.fa	1608	1608	119	1602	1614	1601	110	1606	119	113	120	1614	102	1612	1612	98	1600	1608	1600	0	1657	119	1598	124	124	1657	174	113	113	1657	111	126	120	1603	1608	1598	1609	1599	1598	1598	115	1598	108	168	1611	1605	114	1657	1598
57341_contigs.fa	1658	1658	1655	1649	1629	1643	1654	1656	1654	1657	1659	1661	1656	1660	1630	1655	1640	1657	1649	1657	0	1659	1637	1656	1658	2	1660	1655	1654	2	1657	1657	1656	1638	1642	1647	1643	1648	1647	1642	1654	1647	1653	1660	1657	1625	1654	4	1641
57342_contigs.fa	1611	1611	60	1606	1617	1609	75	1610	84	78	1	1619	60	1616	1614	54	1608	1612	1605	119	1659	0	1605	91	94	1659	145	91	78	1659	88	96	85	1607	1612	1603	1613	1604	1603	1606	80	1603	73	137	1615	1607	78	1659	1606
57343_contigs.fa	1477	1477	1599	1463	1578	319	1597	1481	1597	1601	1605	1482	1600	1481	1599	1598	315	1476	1458	1598	1637	1605	0	1600	1601	1637	1603	1601	1597	1637	1603	1600	1598	1445	1448	1456	1452	1456	1455	313	1597	1456	1596	1603	1479	1593	1597	1637	315
57344_contigs.fa	1607	1607	89	1603	1614	1603	63	1606	71	52	92	1614	78	1611	1613	72	1602	1608	1601	124	1656	91	1600	0	81	1656	149	97	64	1656	94	83	70	1606	1610	1600	1611	1601	1600	1600	66	1599	61	143	1610	1607	66	1656	1600
57345_contigs.fa	1610	1610	92	1604	1614	1605	67	1607	75	68	95	1616	80	1613	1615	73	1603	1609	1602	124	1658	94	1601	81	0	1658	155	100	69	1658	97	11	75	1608	1613	1600	1614	1601	1599	1602	71	1599	65	148	1612	1608	71	1658	1602
57346_contigs.fa	1658	1658	1655	1649	1629	1643	1654	1656	1654	1657	1659	1661	1656	1660	1630	1655	1640	1657	1649	1657	2	1659	1637	1656	1658	0	1660	1655	1654	4	1657	1657	1656	1638	1642	1647	1643	1648	1647	1642	1654	1647	1653	1660	1657	1625	1654	6	1641
57347_contigs.fa	1612	1612	139	1605	1618	1607	138	1610	143	139	146	1619	131	1616	1615	126	1606	1612	1603	174	1660	145	1603	149	155	1660	0	147	140	1660	144	157	144	1606	1611	1601	1612	1602	1601	1604	143	1601	136	18	1615	1608	141	1660	1604
57348_contigs.fa	1608	1608	91	1602	1613	1605	83	1605	89	84	92	1614	74	1612	1611	69	1604	1607	1600	113	1655	91	1601	97	100	1655	147	0	86	1655	16	102	91	1604	1609	1598	1610	1599	1598	1602	88	1598	80	140	1610	1604	87	1655	1602
57349_contigs.fa	1606	1606	77	1601	1612	1601	7	1603	45	54	78	1612	64	1609	1611	57	1600	1605	1599	113	1654	78	1597	64	69	1654	140	86	0	1654	83	71	59	1603	1608	1598	1609	1599	1598	1598	28	1597	5	133	1608	1604	11	1654	1598
57350_contigs.fa	1658	1658	1655	1649	1629	1643	1654	1656	1654	1657	1659	1661	1656	1660	1630	1655	1640	1657	1649	1657	2	1659	1637	1656	1658	4	1660	1655	1654	0	1657	1657	1656	1638	1642	1647	1643	1648	1647	1642	1654	1647	1653	1660	1657	1625	1654	4	1641
57351_contigs.fa	1610	1610	88	1604	1615	1607	80	1607	86	82	89	1616	71	1613	1613	66	1606	1609	1602	111	1657	88	1603	94	97	1657	144	16	83	1657	0	99	87	1606	1611	1600	1612	1601	1600	1604	85	1600	77	137	1612	1606	84	1657	1604
57352_contigs.fa	1609	1609	94	1603	1614	1604	69	1606	77	70	97	1615	82	1612	1614	75	1602	1608	1601	126	1657	96	1600	83	11	1657	157	102	71	1657	99	0	77	1607	1612	1599	1613	1600	1599	1601	73	1599	67	150	1611	1607	73	1657	1601
57353_contigs.fa	1607	1607	83	1602	1614	1602	56	1604	65	59	86	1613	70	1610	1613	65	1601	1606	1600	120	1656	85	1598	70	75	1656	144	91	59	1656	87	77	0	1604	1609	1599	1610	1600	1599	1599	59	1598	54	137	1609	1606	60	1656	1599
57354_contigs.fa	1454	1454	1604	1459	1589	1444	1603	1461	1603	1606	1607	1465	1605	1463	1590	1603	1441	1461	1459	1603	1638	1607	1445	1606	1608	1638	1606	1604	1603	1638	1606	1607	1604	0	57	1456	68	1457	1456	1440	1603	1459	1602	1607	1458	1586	1603	1638	1439
57355_contigs.fa	1457	1457	1609	1461	1591	1447	1608	1464	1608	1611	1612	1469	1610	1467	1593	1607	1444	1464	1460	1608	1642	1612	1448	1610	1613	1642	1611	1609	1608	1642	1611	1612	1609	57	0	1457	54	1458	1457	1443	1608	1460	1607	1612	1462	1588	1608	1642	1442
57356_contigs.fa	1442	1442	1599	98	1590	1457	1598	1443	1598	1601	1603	1445	1601	1443	1601	1600	1449	1440	47	1598	1647	1603	1456	1600	1600	1647	1601	1598	1598	1647	1600	1599	1599	1456	1457	0	1463	9	17	1452	1598	91	1597	1602	1441	1596	1598	1647	1455
57357_contigs.fa	1460	1460	1610	1467	1592	1451	1609	1466	1609	1612	1613	1471	1611	1469	1595	1608	1448	1466	1466	1609	1643	1613	1452	1611	1614	1643	1612	1610	1609	1643	1612	1613	1610	68	54	1463	0	1464	1463	1447	1609	1466	1608	1613	1464	1591	1609	1643	1446
57358_contigs.fa	1443	1443	1600	102	1591	1457	1599	1444	1599	1602	1604	1446	1602	1444	1602	1601	1449	1441	52	1599	1648	1604	1456	1601	1601	1648	1602	1599	1599	1648	1601	1600	1600	1457	1458	9	1464	0	22	1452	1599	96	1598	1603	1442	1597	1599	1648	1455
57359_contigs.fa	1442	1442	1599	104	1589	1456	1598	1443	1598	1601	1603	1445	1601	1443	1601	1600	1448	1440	52	1598	1647	1603	1455	1600	1599	1647	1601	1598	1598	1647	1600	1599	1599	1456	1457	17	1463	22	0	1451	1598	93	1597	1602	1441	1596	1598	1647	1454
57360_contigs.fa	1473	1473	1600	1459	1579	85	1598	1476	1598	1602	1606	1478	1601	1477	1603	1599	60	1472	1454	1598	1642	1606	313	1600	1602	1642	1604	1602	1598	1642	1604	1601	1599	1440	1443	1452	1447	1452	1451	0	1598	1453	1597	1605	1474	1597	1598	1642	28
57361_contigs.fa	1606	1606	78	1601	1612	1601	25	1603	47	55	80	1612	65	1609	1611	60	1600	1605	1599	115	1654	80	1597	66	71	1654	143	88	28	1654	85	73	59	1603	1608	1598	1609	1599	1598	1598	0	1597	23	136	1608	1604	29	1654	1598
57362_contigs.fa	1443	1443	1599	101	1589	1458	1597	1444	1597	1600	1603	1446	1601	1444	1602	1600	1450	1441	90	1598	1647	1603	1456	1599	1599	1647	1601	1598	1597	1647	1600	1599	1598	1459	1460	91	1466	96	93	1453	1597	0	1596	1602	1442	1597	1597	1647	1456
57363_contigs.fa	1605	1605	72	1600	1611	1600	2	1602	40	49	73	1611	59	1608	1610	53	1599	1604	1598	108	1653	73	1596	61	65	1653	136	80	5	1653	77	67	54	1602	1607	1597	1608	1598	1597	1597	23	1596	0	129	1607	1603	6	1653	1597
57364_contigs.fa	1613	1613	132	1606	1617	1608	131	1611	136	132	138	1620	124	1617	1615	119	1607	1613	1604	168	1660	137	1603	143	148	1660	18	140	133	1660	137	150	137	1607	1612	1602	1613	1603	1602	1605	136	1602	129	0	1616	1608	134	1660	1605
57365_contigs.fa	315	315	1610	1445	1600	1481	1608	129	1608	1612	1615	75	1612	80	1613	1609	1475	111	1442	1611	1657	1615	1479	1610	1612	1657	1615	1610	1608	1657	1612	1611	1609	1458	1462	1441	1464	1442	1441	1474	1608	1442	1607	1616	0	1608	1608	1657	1476
57366_contigs.fa	1602	1602	1605	1598	1539	1599	1604	1607	1604	1607	1607	1610	1607	1610	148	1605	1597	1606	1598	1605	1625	1607	1593	1607	1608	1625	1608	1604	1604	1625	1606	1607	1606	1586	1588	1596	1591	1597	1596	1597	1604	1597	1603	1608	1608	0	1604	1625	1597
57367_contigs.fa	1606	1606	77	1601	1612	1601	6	1603	46	54	78	1612	65	1609	1611	59	1600	1605	1599	114	1654	78	1597	66	71	1654	141	87	11	1654	84	73	60	1603	1608	1598	1609	1599	1598	1598	29	1597	6	134	1608	1604	0	1654	1598
57368_contigs.fa	1658	1658	1655	1649	1629	1643	1654	1656	1654	1657	1659	1661	1656	1660	1630	1655	1640	1657	1649	1657	4	1659	1637	1656	1658	6	1660	1655	1654	4	1657	1657	1656	1638	1642	1647	1643	1648	1647	1642	1654	1647	1653	1660	1657	1625	1654	0	1641
57370_contigs.fa	1475	1475	1600	1462	1579	86	1598	1478	1598	1602	1606	1480	1601	1479	1603	1599	62	1474	1457	1598	1641	1606	315	1600	1602	1641	1604	1602	1598	1641	1604	1601	1599	1439	1442	1455	1446	1455	1454	28	1598	1456	1597	1605	1476	1597	1598	1641	0
57371_contigs.fa	1610	1610	86	1603	1615	1607	78	1607	84	80	87	1616	68	1613	1613	63	1606	1609	1601	108	1657	86	1602	93	95	1657	142	14	81	1657	10	97	86	1606	1611	1599	1612	1600	1599	1604	83	1599	75	135	1612	1606	82	1657	1604
57372_contigs.fa	1475	1475	1602	1463	1584	257	1600	1479	1600	1604	1608	1481	1603	1480	1604	1601	245	1475	1458	1601	1644	1608	246	1603	1604	1644	1606	1604	1600	1644	1606	1603	1601	1450	1453	1456	1457	1456	1455	245	1600	1457	1599	1606	1478	1598	1600	1644	245
57374_contigs.fa	1609	1609	78	1604	1615	1604	49	1606	58	54	80	1615	65	1612	1614	59	1603	1608	1602	114	1658	79	1600	65	69	1658	140	86	52	1658	82	71	34	1607	1612	1601	1613	1602	1601	1601	55	1600	47	133	1611	1607	53	1658	1601
57375_contigs.fa	1609	1609	94	1603	1614	1604	69	1606	77	70	97	1615	82	1612	1614	75	1602	1608	1601	126	1657	96	1600	83	11	1657	157	102	71	1657	99	2	77	1607	1612	1599	1613	1600	1599	1601	73	1599	67	150	1611	1607	73	1657	1601
57376_contigs.fa	1444	1444	1601	105	1592	1458	1599	1445	1599	1602	1605	1447	1603	1445	1603	1602	1450	1442	21	1600	1648	1605	1457	1601	1602	1648	1603	1600	1599	1648	1602	1601	1600	1460	1461	49	1467	54	54	1453	1599	93	1598	1604	1443	1598	1599	1648	1456
57378_contigs.fa	1610	1610	87	1605	1615	1607	80	1607	87	82	89	1616	71	1613	1613	66	1606	1609	1603	111	1657	88	1603	95	96	1657	144	46	83	1657	43	98	88	1606	1611	1601	1612	1602	1601	1604	85	1601	78	138	1612	1606	84	1657	1604
57379_contigs.fa	1609	1609	67	1604	1615	1604	63	1606	70	66	67	1615	54	1612	1613	47	1603	1608	1602	107	1657	66	1600	79	81	1657	134	79	65	1657	75	83	72	1605	1610	1600	1611	1601	1600	1601	68	1600	61	127	1611	1606	67	1657	1601
57382_contigs.fa	1611	1611	60	1606	1616	1605	61	1608	69	65	61	1617	14	1614	1615	16	1604	1610	1604	103	1658	60	1601	78	80	1658	129	73	64	1658	70	82	70	1606	1611	1602	1612	1603	1602	1602	65	1602	59	123	1613	1608	65	1658	1602
57386_contigs.fa	1652	1652	1651	1638	1623	1637	1650	1648	1650	1653	1656	1653	1652	1652	1619	1651	1634	1649	1637	1651	1446	1656	1631	1652	1653	1446	1654	1652	1650	1446	1654	1653	1652	1627	1630	1636	1631	1637	1636	1636	1650	1635	1649	1654	1649	1613	1650	1447	1635
57389_contigs.fa	452	452	1606	1441	1600	1476	1604	464	1604	1608	1611	454	1608	460	1608	1606	1470	454	1438	1607	1654	1611	1471	1606	1608	1654	1611	1606	1604	1654	1608	1607	1605	1461	1465	1437	1467	1438	1437	1469	1604	1437	1603	1612	453	1603	1604	1654	1470
57392_contigs.fa	1610	1610	56	1604	1616	1604	58	1606	66	61	58	1615	41	1612	1613	34	1603	1608	1602	102	1657	57	1600	73	73	1657	128	71	61	1657	69	75	67	1605	1610	1600	1611	1601	1600	1601	62	1600	56	121	1611	1607	62	1657	1601
57397_contigs.fa	1605	1605	78	1600	1611	1600	8	1602	46	55	79	1611	64	1608	1610	58	1599	1604	1598	114	1653	79	1596	67	71	1653	142	87	11	1653	84	73	60	1602	1607	1597	1608	1598	1597	1597	29	1596	6	135	1607	1603	12	1653	1597
57398_contigs.fa	1606	1606	80	1601	1612	1601	13	1603	48	57	81	1612	67	1609	1611	61	1600	1605	1599	116	1654	81	1597	68	73	1654	143	88	16	1654	86	75	62	1603	1608	1598	1609	1599	1598	1598	32	1597	11	136	1608	1604	17	1654	1598
57399_contigs.fa	1651	1651	1650	1637	1622	1636	1649	1647	1649	1652	1655	1652	1651	1651	1618	1650	1633	1648	1636	1650	1445	1655	1630	1651	1652	1445	1653	1651	1649	1445	1653	1652	1651	1626	1629	1635	1630	1636	1635	1635	1649	1634	1648	1653	1648	1612	1649	1446	1634
57401_contigs.fa	1470	1470	1598	1451	1596	1460	1596	1469	1596	1599	1604	1476	1599	1474	1596	1597	1452	1470	1449	1600	1642	1604	1463	1597	1600	1642	1604	1598	1596	1642	1600	1599	1598	1439	1440	1447	1442	1448	1447	1453	1596	1449	1595	1604	1472	1589	1596	1642	1455
57402_contigs.fa	1608	1608	78	1603	1611	1602	68	1604	77	73	80	1613	65	1610	1610	59	1601	1606	1601	112	1655	79	1599	85	84	1655	140	85	71	1655	82	86	78	1604	1609	1599	1610	1600	1599	1599	73	1599	66	133	1609	1603	72	1655	1599
57403_contigs.fa	1606	1606	76	1601	1612	1601	35	1603	35	52	77	1612	63	1609	1611	56	1600	1605	1599	111	1654	77	1597	64	66	1654	137	83	38	1654	80	68	57	1603	1608	1598	1609	1599	1598	1598	40	1597	33	130	1608	1604	39	1654	1598
57404_contigs.fa	1459	1459	1608	1460	1589	1449	1607	1464	1607	1610	1611	1469	1609	1467	1591	1606	1446	1464	1459	1607	1641	1611	1451	1609	1612	1641	1610	1608	1607	1641	1610	1611	1608	68	72	1456	82	1457	1456	1446	1607	1459	1606	1611	1462	1586	1607	1641	1444
57405_contigs.fa	1613	1613	136	1606	1617	1608	136	1611	141	136	143	1620	129	1617	1615	124	1607	1613	1604	172	1659	142	1603	148	153	1659	23	144	138	1659	142	155	142	1607	1612	1602	1613	1603	1602	1605	141	1602	134	9	1616	1608	139	1659	1605
57406_contigs.fa	321	321	1608	1444	1602	1481	1606	47	1606	1610	1613	116	1610	122	1613	1607	1475	103	1442	1609	1657	1613	1476	1608	1610	1657	1613	1608	1606	1657	1610	1609	1607	1458	1462	1441	1464	1442	1441	1474	1606	1442	1605	1614	123	1608	1606	1657	1476
57407_contigs.fa	1470	1470	1597	1456	1578	245	1595	1474	1595	1599	1603	1476	1598	1475	1598	1596	236	1470	1451	1595	1638	1603	238	1598	1599	1638	1600	1599	1595	1638	1601	1598	1596	1445	1448	1449	1452	1449	1448	236	1595	1450	1594	1601	1473	1592	1595	1638	236
57408_contigs.fa	1472	1472	1600	1455	1576	77	1598	1475	1598	1602	1606	1477	1601	1476	1602	1599	33	1471	1450	1598	1639	1606	310	1600	1601	1639	1604	1602	1598	1639	1604	1600	1599	1439	1442	1448	1446	1448	1447	55	1598	1449	1597	1605	1473	1596	1598	1639	57
57410_contigs.fa	1479	1479	1604	1465	1580	23	1602	1481	1602	1606	1610	1484	1605	1483	1605	1603	80	1478	1460	1602	1643	1610	318	1604	1606	1643	1608	1606	1602	1643	1608	1605	1603	1445	1448	1458	1452	1458	1457	82	1602	1459	1601	1609	1480	1599	1602	1643	82
57411_contigs.fa	1610	1610	49	1606	1616	1605	50	1607	59	53	49	1616	27	1613	1614	21	1604	1609	1604	95	1658	48	1601	67	69	1658	121	65	53	1658	62	71	60	1606	1611	1602	1612	1603	1602	1602	55	1602	48	114	1612	1607	54	1658	1602
57412_contigs.fa	1480	1480	1601	1463	1579	96	1599	1483	1599	1603	1607	1486	1602	1485	1604	1600	71	1480	1458	1599	1643	1607	327	1601	1602	1643	1605	1603	1599	1643	1605	1602	1600	1445	1448	1456	1452	1456	1454	75	1599	1456	1598	1606	1481	1598	1599	1643	77
57413_contigs.fa	1480	1480	1601	1463	1579	95	1599	1483	1599	1603	1607	1486	1602	1485	1604	1600	70	1480	1458	1599	1643	1607	326	1601	1602	1643	1605	1603	1599	1643	1605	1602	1600	1445	1448	1456	1452	1456	1454	74	1599	1456	1598	1606	1481	1598	1599	1643	76
57414_contigs.fa	417	417	1592	1429	1591	1463	1590	437	1590	1594	1596	418	1594	423	1601	1592	1457	418	1425	1594	1646	1596	1458	1592	1596	1646	1598	1591	1590	1646	1593	1595	1591	1447	1451	1425	1453	1426	1425	1455	1590	1425	1589	1598	424	1596	1590	1646	1457
57415_contigs.fa	1480	1480	1601	1465	1583	248	1599	1483	1599	1603	1607	1485	1602	1484	1603	1600	239	1479	1460	1599	1643	1607	242	1602	1603	1643	1604	1603	1599	1643	1605	1602	1600	1444	1447	1458	1451	1458	1457	240	1599	1459	1598	1605	1482	1597	1599	1643	239
57416_contigs.fa	319	319	1612	1446	1605	1485	1610	120	1610	1614	1617	85	1614	90	1615	1611	1479	106	1443	1613	1660	1617	1481	1612	1614	1660	1617	1612	1610	1660	1614	1613	1611	1459	1463	1442	1465	1443	1442	1478	1610	1443	1609	1618	93	1610	1610	1660	1480
57417_contigs.fa	319	319	1612	1446	1605	1485	1610	120	1610	1614	1617	85	1614	90	1615	1611	1479	106	1443	1613	1660	1617	1481	1612	1614	1660	1617	1612	1610	1660	1614	1613	1611	1459	1463	1442	1465	1443	1442	1478	1610	1443	1609	1618	93	1610	1610	1660	1480
57418_contigs.fa	1472	1472	1595	1456	1574	137	1593	1477	1593	1597	1601	1478	1596	1477	1598	1594	123	1472	1453	1593	1636	1601	317	1596	1597	1636	1598	1597	1593	1636	1599	1596	1594	1437	1440	1451	1444	1451	1450	126	1593	1452	1592	1599	1474	1592	1593	1636	129
57419_contigs.fa	433	433	1593	1431	1592	1466	1591	449	1591	1595	1598	433	1595	438	1602	1593	1460	433	1428	1595	1649	1598	1465	1593	1597	1649	1599	1592	1591	1649	1594	1596	1592	1450	1454	1428	1456	1429	1428	1458	1591	1428	1590	1599	441	1597	1591	1649	1460
57420_contigs.fa	1611	1611	47	1605	1617	1607	65	1608	74	70	52	1617	51	1614	1615	45	1606	1610	1603	110	1659	51	1603	81	84	1659	133	82	68	1659	79	86	76	1606	1611	1601	1612	1602	1601	1604	70	1601	63	126	1613	1608	69	1659	1604
57421_contigs.fa	1611	1611	131	1604	1616	1606	130	1609	136	131	137	1618	123	1615	1613	118	1605	1611	1602	167	1658	136	1601	142	147	1658	15	140	131	1658	137	149	136	1605	1610	1600	1611	1601	1600	1603	135	1600	128	9	1614	1606	133	1658	1603
57422_contigs.fa	1441	1441	1598	106	1588	1455	1597	1442	1597	1600	1602	1444	1600	1442	1600	1599	1447	1439	53	1597	1646	1602	1454	1599	1598	1646	1600	1597	1597	1646	1599	1598	1598	1455	1456	19	1462	24	4	1450	1597	94	1596	1601	1440	1595	1597	1646	1453
57423_contigs.fa	319	319	1609	1445	1602	1485	1607	128	1607	1611	1614	43	1611	49	1613	1608	1479	113	1443	1610	1658	1614	1482	1609	1611	1658	1614	1609	1607	1658	1611	1610	1608	1460	1464	1442	1466	1443	1442	1478	1607	1442	1606	1615	84	1608	1607	1658	1480
57424_contigs.fa	1656	1656	1658	1650	1636	1647	1658	1655	1657	1660	1662	1659	1659	1658	1630	1658	1644	1655	1650	1659	1438	1662	1641	1658	1661	1438	1663	1658	1658	1439	1660	1661	1658	1640	1642	1649	1644	1650	1649	1645	1657	1648	1657	1663	1656	1624	1658	1438	1644
57425_contigs.fa	1443	1443	1600	118	1592	1458	1598	1445	1598	1601	1604	1447	1602	1445	1601	1601	1451	1442	110	1599	1648	1604	1458	1600	1601	1648	1602	1599	1598	1648	1601	1600	1599	1460	1461	108	1466	113	112	1454	1598	99	1597	1603	1443	1596	1598	1648	1457
57426_contigs.fa	1444	1444	1601	103	1592	1458	1599	1444	1599	1602	1605	1447	1603	1445	1603	1602	1450	1442	14	1600	1648	1605	1457	1601	1602	1648	1603	1600	1599	1648	1602	1601	1600	1460	1461	49	1467	54	53	1453	1599	92	1598	1604	1443	1598	1599	1648	1456
57496_contigs.fa	433	433	1593	1431	1592	1466	1591	449	1591	1595	1598	433	1595	438	1602	1593	1460	433	1428	1595	1649	1598	1465	1593	1597	1649	1599	1592	1591	1649	1594	1596	1592	1450	1454	1428	1456	1429	1428	1458	1591	1428	1590	1599	441	1597	1591	1649	1460
57924_contigs.fa	1479	1479	1604	1465	1581	29	1602	1481	1602	1606	1610	1484	1605	1483	1606	1603	85	1478	1460	1602	1644	1610	319	1604	1606	1644	1608	1606	1602	1644	1608	1605	1603	1445	1448	1458	1452	1458	1457	87	1602	1459	1601	1609	1480	1600	1602	1644	88
57942_contigs.fa	1477	1477	1600	1460	1580	106	1598	1480	1598	1602	1606	1482	1601	1481	1603	1599	98	1476	1455	1598	1640	1606	322	1601	1602	1640	1604	1602	1598	1640	1604	1601	1599	1439	1442	1453	1446	1453	1452	99	1598	1454	1597	1605	1478	1597	1598	1640	102
57943_contigs.fa	1610	1610	88	1603	1614	1607	80	1607	86	82	89	1616	71	1613	1613	66	1606	1609	1601	111	1657	88	1603	95	96	1657	144	16	83	1657	13	99	88	1606	1611	1599	1612	1600	1598	1604	85	1598	77	137	1612	1606	84	1657	1604
57944_contigs.fa	1610	1610	59	1604	1616	1604	60	1606	68	63	60	1615	43	1612	1613	37	1603	1608	1602	101	1657	59	1600	75	75	1657	130	73	63	1657	71	77	69	1605	1610	1600	1611	1601	1600	1601	64	1600	58	123	1611	1607	64	1657	1601
57945_contigs.fa	1476	1476	1599	1463	1580	102	1597	1480	1597	1601	1605	1482	1600	1481	1603	1598	93	1476	1458	1597	1640	1605	318	1600	1601	1640	1603	1601	1597	1640	1603	1600	1598	1443	1446	1456	1450	1456	1455	94	1597	1457	1596	1604	1478	1597	1597	1640	96
57946_contigs.fa	1607	1607	95	1602	1613	1602	68	1604	77	73	99	1613	83	1610	1613	77	1601	1606	1600	129	1655	98	1598	85	42	1655	157	104	71	1655	101	45	78	1604	1609	1598	1610	1599	1598	1599	73	1598	66	152	1609	1606	72	1655	1599
57947_contigs.fa	1608	1608	54	1604	1615	1604	54	1605	63	59	55	1614	32	1611	1613	26	1603	1607	1602	98	1657	54	1600	71	74	1657	125	68	57	1657	66	76	65	1605	1610	1600	1611	1601	1600	1601	57	1600	52	118	1610	1606	58	1657	1601
57948_contigs.fa	1608	1608	55	1603	1614	1603	55	1605	64	60	56	1614	33	1611	1612	27	1602	1607	1601	101	1656	55	1599	72	75	1656	127	70	57	1656	67	77	66	1604	1609	1599	1610	1600	1599	1600	60	1599	53	120	1610	1605	59	1656	1600
57949_contigs.fa	317	317	1609	1444	1601	1480	1607	131	1607	1611	1614	77	1611	82	1612	1608	1474	112	1441	1610	1657	1614	1478	1609	1611	1657	1614	1609	1607	1657	1611	1610	1608	1456	1460	1440	1462	1441	1440	1473	1607	1441	1606	1615	18	1607	1607	1657	1475
57950_contigs.fa	1612	1612	136	1605	1616	1606	135	1610	141	136	143	1619	127	1616	1613	123	1605	1612	1603	171	1658	142	1601	146	152	1658	19	144	137	1658	142	154	140	1606	1611	1601	1612	1602	1601	1603	140	1601	133	14	1615	1606	138	1658	1603
57951_contigs.fa	1480	1480	1603	1466	1582	34	1601	1483	1601	1605	1609	1486	1604	1485	1607	1602	84	1480	1460	1601	1643	1609	319	1603	1605	1643	1607	1605	1601	1643	1607	1604	1602	1447	1450	1459	1454	1459	1458	86	1601	1460	1600	1608	1482	1601	1601	1643	88
57952_contigs.fa	1457	1457	1610	1463	1592	1448	1609	1463	1609	1612	1613	1468	1611	1466	1594	1608	1445	1463	1462	1609	1643	1613	1449	1611	1614	1643	1612	1610	1609	1643	1612	1613	1610	63	60	1459	70	1460	1459	1444	1609	1462	1608	1613	1461	1589	1609	1643	1443
57953_contigs.fa	1611	1611	94	1604	1615	1608	86	1608	92	88	95	1617	77	1614	1613	72	1607	1610	1602	116	1657	94	1604	100	103	1657	149	22	89	1657	18	105	94	1606	1611	1600	1612	1601	1600	1605	91	1600	83	142	1613	1606	90	1657	1605
57954_contigs.fa	1610	1610	58	1605	1616	1606	60	1608	69	63	60	1617	40	1614	1614	35	1605	1610	1603	105	1658	59	1602	75	79	1658	129	74	63	1658	71	81	70	1606	1611	1601	1612	1602	1601	1603	65	1601	58	122	1613	1607	64	1658	1603
57955_contigs.fa	1612	1612	133	1605	1617	1607	132	1610	138	133	140	1619	124	1616	1614	119	1606	1612	1603	168	1659	139	1602	144	148	1659	17	142	134	1659	139	150	137	1606	1611	1601	1612	1602	1601	1604	137	1601	130	11	1615	1607	135	1659	1604
57956_contigs.fa	1460	1460	1611	1463	1592	1449	1610	1466	1610	1613	1614	1470	1612	1468	1594	1609	1445	1466	1462	1610	1643	1614	1450	1612	1615	1643	1613	1611	1610	1643	1613	1614	1611	64	23	1459	60	1460	1459	1445	1610	1462	1609	1614	1463	1589	1610	1643	1444
57958_contigs.fa	1607	1607	81	1601	1613	1602	14	1604	50	58	82	1613	68	1610	1612	62	1601	1606	1599	117	1654	82	1598	69	74	1654	144	89	17	1654	87	76	63	1604	1609	1598	1610	1599	1598	1599	33	1597	12	137	1609	1605	18	1654	1599
57959_contigs.fa	1613	1613	135	1606	1617	1608	134	1611	139	135	142	1620	127	1617	1615	121	1607	1613	1604	171	1660	141	1603	146	151	1660	21	143	136	1660	140	153	140	1607	1612	1602	1613	1603	1602	1605	139	1602	132	7	1616	1608	137	1660	1605
57960_contigs.fa	1609	1609	98	1603	1614	1606	92	1606	97	93	99	1615	83	1612	1612	77	1605	1608	1601	122	1656	98	1602	107	109	1656	153	59	95	1656	56	111	100	1605	1610	1599	1611	1600	1599	1603	97	1599	90	147	1611	1605	96	1656	1603
58301_contigs.fa	312	312	1608	1444	1601	1480	1606	118	1606	1610	1613	104	1610	110	1610	1607	1474	23	1442	1609	1658	1613	1477	1608	1609	1658	1613	1608	1606	1658	1610	1609	1607	1462	1466	1441	1468	1442	1440	1473	1606	1442	1605	1614	112	1605	1606	1658	1475
58302_contigs.fa	1457	1457	1608	1463	1591	1450	1607	1463	1607	1610	1611	1468	1608	1466	1593	1606	1447	1463	1462	1607	1641	1611	1451	1609	1612	1641	1610	1608	1607	1641	1610	1611	1608	41	60	1459	70	1460	1459	1446	1607	1462	1606	1611	1461	1588	1607	1641	1445
58303_contigs.fa	1610	1610	56	1604	1616	1604	57	1606	65	60	57	1615	40	1612	1613	34	1603	1608	1602	100	1657	56	1600	72	72	1657	127	70	60	1657	68	74	66	1605	1610	1600	1611	1601	1600	1601	61	1600	55	120	1611	1607	61	1657	1601
58304_contigs.fa	1606	1606	99	1600	1615	1601	90	1604	99	95	100	1613	83	1610	1612	80	1600	1606	1598	77	1655	99	1598	105	106	1655	156	95	93	1655	92	109	100	1602	1607	1596	1608	1597	1596	1598	95	1596	88	149	1609	1605	94	1655	1598
58305_contigs.fa	1460	1460	1611	1464	1592	1450	1610	1466	1610	1613	1614	1471	1612	1469	1595	1609	1447	1466	1463	1610	1644	1614	1451	1612	1615	1644	1614	1611	1610	1644	1613	1614	1611	57	17	1460	53	1461	1460	1446	1610	1463	1609	1615	1464	1590	1610	1644	1445
58306_contigs.fa	1665	1665	1664	1659	1640	1658	1663	1664	1663	1666	1668	1667	1667	1666	1630	1666	1655	1665	1658	1665	1440	1668	1652	1666	1667	1440	1667	1666	1663	1440	1668	1666	1665	1642	1644	1657	1645	1658	1657	1656	1663	1657	1662	1667	1664	1624	1663	1440	1655
58307_contigs.fa	312	312	1608	1444	1601	1480	1606	118	1606	1610	1613	104	1610	110	1610	1607	1474	23	1442	1609	1658	1613	1477	1608	1609	1658	1613	1608	1606	1658	1610	1609	1607	1462	1466	1441	1468	1442	1440	1473	1606	1442	1605	1614	112	1605	1606	1658	1475
58309_contigs.fa	434	434	1593	1432	1592	1466	1591	450	1591	1595	1598	434	1595	439	1602	1593	1460	434	1429	1595	1649	1598	1465	1593	1597	1649	1599	1592	1591	1649	1594	1596	1592	1450	1454	1429	1456	1430	1429	1458	1591	1429	1590	1599	441	1597	1591	1649	1460
58310_contigs.fa	1612	1612	131	1605	1617	1607	131	1610	137	132	139	1619	124	1616	1614	119	1606	1612	1603	168	1659	138	1602	143	147	1659	17	141	133	1659	138	149	137	1606	1611	1601	1612	1602	1601	1604	136	1601	129	11	1615	1607	134	1659	1604
58311_contigs.fa	1613	1613	134	1606	1617	1608	134	1611	139	135	142	1620	127	1617	1615	122	1607	1613	1604	170	1660	141	1603	146	151	1660	21	142	136	1660	140	153	140	1607	1612	1602	1613	1603	1602	1605	139	1602	132	7	1616	1608	137	1660	1605
58312_contigs.fa	1663	1663	1662	1655	1633	1653	1660	1661	1660	1663	1665	1665	1662	1664	1629	1661	1650	1661	1654	1661	1422	1665	1647	1662	1664	1422	1666	1661	1660	1422	1663	1663	1662	1636	1639	1653	1640	1654	1653	1651	1660	1652	1659	1666	1661	1622	1660	1422	1650
58313_contigs.fa	1613	1613	137	1606	1617	1607	136	1611	142	137	144	1620	128	1617	1614	124	1606	1613	1604	172	1659	143	1602	148	153	1659	21	146	138	1659	143	155	141	1607	1612	1602	1613	1603	1602	1604	140	1602	134	15	1616	1607	139	1659	1604
58314_contigs.fa	1606	1606	81	1601	1612	1601	13	1603	49	58	82	1612	68	1609	1611	62	1600	1605	1599	116	1654	82	1597	70	74	1654	145	88	16	1654	86	76	63	1603	1608	1598	1609	1599	1598	1598	32	1597	11	138	1608	1604	17	1654	1598
58315_contigs.fa	1612	1612	133	1605	1616	1608	132	1610	138	133	140	1619	125	1616	1614	120	1606	1612	1603	169	1660	139	1603	144	148	1660	17	142	134	1660	139	150	138	1606	1611	1601	1612	1602	1601	1605	137	1601	130	12	1615	1607	135	1660	1605
58316_contigs.fa	323	323	1609	1447	1603	1482	1607	49	1607	1611	1614	116	1611	122	1613	1608	1476	107	1445	1610	1657	1614	1479	1609	1611	1657	1614	1609	1607	1657	1611	1610	1608	1459	1462	1444	1464	1445	1444	1475	1607	1445	1606	1615	121	1608	1607	1657	1477
58317_contigs.fa	1608	1608	95	1604	1615	1604	69	1606	76	58	96	1615	81	1612	1614	76	1603	1608	1602	131	1655	95	1600	71	87	1655	154	103	72	1655	100	89	77	1605	1610	1601	1611	1602	1601	1601	73	1600	66	148	1611	1607	72	1655	1601
58318_contigs.fa	1611	1611	134	1604	1616	1606	133	1609	139	134	141	1618	126	1615	1613	121	1605	1611	1602	170	1658	140	1602	145	150	1658	19	142	135	1658	139	152	139	1605	1610	1600	1611	1601	1600	1603	138	1600	131	13	1614	1606	136	1658	1603
58319_contigs.fa	1479	1479	1602	1466	1579	24	1600	1481	1600	1604	1608	1484	1603	1483	1604	1601	81	1478	1461	1600	1642	1608	318	1602	1604	1642	1606	1604	1600	1642	1606	1603	1601	1444	1447	1459	1451	1459	1458	83	1600	1460	1599	1607	1480	1598	1600	1642	83
58320_contigs.fa	1475	1475	1602	1463	1584	259	1600	1479	1600	1604	1608	1481	1603	1480	1604	1601	247	1475	1458	1601	1644	1608	249	1603	1604	1644	1606	1604	1600	1644	1606	1603	1601	1450	1453	1456	1457	1456	1455	247	1600	1457	1599	1606	1478	1598	1600	1644	247
58321_contigs.fa	1474	1474	1601	1462	1583	260	1599	1478	1599	1603	1607	1480	1602	1479	1603	1600	248	1474	1457	1600	1643	1607	250	1602	1603	1643	1605	1603	1599	1643	1605	1602	1600	1449	1452	1455	1456	1455	1454	248	1599	1456	1598	1605	1477	1597	1599	1643	248
58322_contigs.fa	1481	1481	1604	1465	1580	24	1602	1483	1602	1606	1610	1486	1605	1485	1606	1603	81	1480	1460	1602	1644	1610	317	1604	1605	1644	1608	1606	1602	1644	1608	1605	1603	1446	1449	1458	1452	1458	1456	83	1602	1459	1601	1609	1482	1600	1602	1644	84
58323_contigs.fa	1476	1476	1601	1461	1583	249	1599	1480	1599	1603	1607	1481	1602	1480	1601	1600	240	1475	1456	1599	1642	1607	241	1602	1603	1642	1604	1603	1599	1642	1605	1602	1600	1448	1451	1454	1455	1454	1453	240	1599	1455	1598	1605	1478	1595	1599	1642	241
58324_contigs.fa	1610	1610	56	1604	1616	1604	58	1606	66	61	58	1615	41	1612	1613	35	1603	1608	1602	102	1657	57	1600	72	73	1657	128	70	61	1657	69	75	67	1605	1610	1600	1611	1601	1600	1601	62	1600	56	121	1611	1607	62	1657	1601
58325_contigs.fa	452	452	1606	1441	1600	1476	1604	464	1604	1608	1611	454	1608	460	1608	1606	1470	454	1438	1607	1654	1611	1471	1606	1608	1654	1611	1606	1604	1654	1608	1607	1605	1461	1465	1437	1467	1438	1437	1469	1604	1437	1603	1612	453	1603	1604	1654	1470
58326_contigs.fa	425	425	1594	1433	1593	1469	1592	445	1592	1596	1599	425	1596	430	1604	1594	1464	425	1428	1596	1649	1599	1466	1594	1598	1649	1600	1593	1592	1649	1595	1597	1593	1451	1455	1428	1457	1429	1428	1462	1592	1428	1591	1600	432	1599	1592	1649	1464
58327_contigs.fa	1472	1472	1594	1456	1574	137	1592	1477	1592	1596	1600	1478	1596	1478	1599	1593	122	1472	1453	1592	1636	1600	316	1595	1596	1636	1598	1597	1592	1636	1598	1595	1593	1437	1440	1451	1444	1451	1450	126	1592	1452	1591	1599	1474	1593	1592	1636	128
58329_contigs.fa	413	413	1593	1429	1592	1462	1591	429	1591	1595	1598	414	1595	418	1601	1593	1455	413	1425	1595	1646	1598	1460	1593	1597	1646	1599	1592	1591	1646	1594	1596	1592	1447	1450	1424	1452	1425	1424	1454	1591	1425	1590	1599	420	1596	1591	1646	1456
58330_contigs.fa	1477	1477	1601	1459	1579	104	1599	1481	1599	1603	1607	1483	1602	1482	1603	1600	96	1477	1454	1599	1640	1607	321	1602	1603	1640	1605	1603	1599	1640	1605	1602	1600	1441	1444	1452	1448	1452	1451	96	1599	1453	1598	1606	1479	1597	1599	1640	99
58331_contigs.fa	34	34	1610	1444	1602	1478	1608	335	1609	1611	1613	322	1612	327	1608	1609	1472	320	1442	1610	1660	1613	1475	1609	1612	1660	1614	1610	1608	1660	1612	1611	1609	1455	1458	1441	1461	1442	1441	1471	1608	1442	1607	1615	323	1603	1608	1660	1473
58332_contigs.fa	1612	1612	51	1606	1616	1607	66	1610	75	70	26	1619	51	1616	1615	45	1606	1612	1605	110	1659	25	1603	81	84	1659	136	82	69	1659	79	87	76	1610	1614	1603	1615	1604	1602	1604	70	1602	64	129	1615	1608	70	1659	1604
58333_contigs.fa	1476	1476	1600	1460	1579	102	1598	1480	1598	1602	1606	1482	1601	1481	1602	1599	93	1476	1455	1598	1641	1606	318	1601	1602	1641	1604	1602	1598	1641	1604	1601	1599	1442	1445	1453	1449	1453	1452	93	1598	1454	1597	1605	1478	1596	1598	1641	96
58334_contigs.fa	1460	1460	1610	1463	1593	1452	1609	1466	1609	1612	1613	1471	1610	1469	1595	1608	1449	1466	1462	1609	1643	1613	1453	1611	1614	1643	1612	1610	1609	1643	1611	1613	1610	40	58	1459	68	1460	1459	1448	1609	1462	1608	1613	1464	1590	1609	1643	1447
58335_contigs.fa	1474	1474	1596	1453	1573	148	1593	1477	1593	1597	1601	1479	1596	1478	1597	1594	136	1472	1448	1593	1635	1601	315	1596	1597	1635	1599	1597	1593	1635	1599	1596	1594	1437	1440	1446	1444	1446	1445	135	1593	1447	1592	1600	1475	1591	1593	1635	137
58336_contigs.fa	1477	1477	1601	1462	1579	27	1599	1479	1599	1603	1607	1482	1602	1481	1604	1600	83	1476	1457	1599	1641	1607	321	1601	1603	1641	1605	1603	1599	1641	1605	1602	1600	1442	1445	1455	1449	1455	1454	85	1599	1456	1598	1606	1478	1598	1599	1641	86
58338_contigs.fa	1457	1457	1608	1470	1594	1447	1607	1462	1607	1610	1611	1467	1609	1465	1593	1606	1444	1462	1470	1607	1644	1611	1448	1609	1611	1644	1611	1608	1607	1644	1610	1610	1608	277	279	1467	284	1468	1467	1444	1607	1470	1606	1612	1460	1588	1607	1644	1442
58339_contigs.fa	1487	1487	1602	1469	1599	1474	1600	1491	1601	1604	1608	1499	1603	1496	1604	1601	1470	1489	1465	1603	1644	1608	1467	1602	1605	1644	1605	1601	1600	1644	1603	1604	1603	1449	1452	1461	1455	1462	1460	1471	1600	1463	1599	1605	1491	1597	1600	1644	1471
58340_contigs.fa	1609	1609	101	1604	1615	1604	92	1606	100	95	101	1615	87	1612	1615	81	1603	1608	1602	127	1657	100	1601	105	109	1657	142	102	94	1657	99	111	101	1605	1610	1600	1611	1601	1600	1601	97	1600	90	136	1611	1608	96	1657	1601
58341_contigs.fa	431	431	1595	1430	1592	1462	1593	450	1593	1597	1600	432	1597	436	1603	1595	1456	431	1426	1597	1649	1600	1459	1595	1598	1649	1601	1594	1593	1649	1596	1598	1594	1448	1452	1426	1454	1427	1425	1454	1593	1425	1592	1601	437	1598	1593	1649	1456
58342_contigs.fa	1611	1611	136	1604	1616	1606	135	1609	141	136	143	1618	128	1615	1613	123	1605	1611	1602	171	1658	142	1602	147	152	1658	21	144	137	1658	141	154	141	1605	1610	1600	1611	1601	1600	1603	140	1600	133	15	1614	1606	138	1658	1603
58343_contigs.fa	1610	1610	98	1605	1616	1605	89	1607	97	92	98	1616	84	1613	1616	78	1604	1609	1603	124	1658	97	1602	103	106	1658	139	99	92	1658	96	108	98	1606	1611	1601	1612	1602	1601	1602	94	1601	87	133	1612	1609	93	1658	1602
58344_contigs.fa	319	319	1610	1447	1603	1485	1608	130	1608	1612	1615	42	1612	48	1614	1609	1479	114	1445	1611	1659	1615	1482	1610	1612	1659	1615	1610	1608	1659	1612	1611	1609	1461	1465	1444	1467	1445	1444	1478	1608	1444	1607	1616	82	1609	1608	1659	1480
58345_contigs.fa	1606	1606	77	1601	1612	1601	36	1603	36	53	78	1612	64	1609	1611	58	1600	1605	1599	111	1654	78	1597	66	68	1654	139	84	39	1654	81	70	58	1603	1608	1598	1609	1599	1598	1598	41	1597	34	132	1608	1604	40	1654	1598
58346_contigs.fa	426	426	1594	1431	1592	1465	1592	447	1592	1596	1598	430	1596	435	1602	1594	1459	427	1427	1596	1647	1598	1460	1594	1598	1647	1600	1593	1592	1647	1595	1597	1593	1450	1454	1427	1456	1428	1427	1458	1592	1427	1591	1600	435	1597	1592	1647	1460
58347_contigs.fa	1446	1446	1602	120	1595	1460	1600	1447	1600	1603	1606	1449	1604	1447	1603	1603	1452	1445	112	1601	1650	1606	1459	1602	1603	1650	1604	1601	1600	1650	1603	1602	1601	1461	1463	113	1469	118	115	1455	1600	99	1599	1605	1445	1598	1600	1650	1458
58348_contigs.fa	452	452	1606	1441	1600	1476	1604	465	1604	1608	1611	455	1608	461	1608	1606	1470	455	1438	1607	1654	1611	1471	1606	1608	1654	1611	1606	1604	1654	1608	1607	1605	1461	1465	1437	1467	1438	1437	1469	1604	1437	1603	1612	454	1603	1604	1654	1470
58349_contigs.fa	1608	1608	1612	1604	1543	1604	1611	1612	1611	1614	1613	1616	1614	1616	142	1611	1602	1611	1604	1612	1631	1613	1598	1613	1616	1631	1615	1611	1611	1631	1613	1615	1613	1591	1594	1602	1597	1603	1602	1602	1611	1603	1610	1615	1614	131	1611	1631	1602
58350_contigs.fa	453	453	1606	1441	1600	1476	1604	465	1604	1608	1611	455	1608	461	1608	1606	1470	455	1438	1607	1654	1611	1471	1606	1608	1654	1611	1606	1604	1654	1608	1607	1605	1461	1465	1437	1467	1438	1437	1469	1604	1437	1603	1612	454	1603	1604	1654	1470
58351_contigs.fa	1483	1483	1607	1473	1601	1471	1605	1488	1606	1609	1613	1496	1608	1494	1607	1606	1465	1486	1469	1607	1646	1613	1464	1607	1609	1646	1610	1606	1605	1646	1608	1608	1608	1448	1450	1465	1453	1466	1464	1467	1605	1468	1604	1610	1489	1600	1605	1646	1466
58352_contigs.fa	1475	1475	1602	1463	1584	259	1600	1479	1600	1604	1608	1481	1603	1480	1604	1601	247	1475	1458	1601	1644	1608	249	1603	1604	1644	1606	1604	1600	1644	1606	1603	1601	1450	1453	1456	1457	1456	1455	247	1600	1457	1599	1606	1478	1598	1600	1644	247
58353_contigs.fa	1463	1463	1611	1466	1593	1451	1610	1468	1610	1613	1614	1473	1612	1471	1594	1609	1448	1468	1465	1610	1643	1614	1452	1612	1615	1643	1613	1611	1610	1643	1613	1614	1611	71	31	1462	66	1463	1462	1447	1610	1465	1609	1614	1466	1589	1610	1643	1446
58354_contigs.fa	1476	1476	1603	1465	1583	259	1601	1480	1601	1605	1609	1482	1604	1481	1604	1602	248	1476	1460	1601	1644	1609	245	1604	1605	1644	1606	1605	1601	1644	1607	1604	1602	1450	1453	1458	1457	1458	1457	248	1601	1459	1600	1607	1479	1598	1601	1644	248
58355_contigs.fa	1471	1471	1594	1456	1574	137	1592	1476	1592	1596	1600	1477	1595	1476	1598	1593	123	1471	1453	1592	1636	1600	319	1595	1596	1636	1598	1596	1592	1636	1598	1595	1593	1436	1439	1451	1443	1451	1450	127	1592	1452	1591	1599	1473	1592	1592	1636	129
58356_contigs.fa	1460	1460	1610	1463	1593	1452	1609	1466	1609	1612	1613	1471	1610	1469	1595	1608	1449	1466	1462	1609	1643	1613	1453	1611	1614	1643	1612	1610	1609	1643	1611	1613	1610	40	58	1459	68	1460	1459	1448	1609	1462	1608	1613	1464	1590	1609	1643	1447
58357_contigs.fa	1443	1443	1599	99	1590	1457	1598	1445	1598	1601	1603	1447	1601	1445	1601	1600	1449	1442	47	1598	1647	1603	1457	1600	1600	1647	1601	1598	1598	1647	1600	1599	1599	1459	1460	26	1466	31	31	1452	1598	91	1597	1602	1443	1596	1598	1647	1455
ERR3595420.fa	1475	1475	1600	1457	1580	253	1598	1478	1598	1602	1606	1479	1601	1478	1599	1600	240	1474	1452	1598	1638	1606	328	1601	1602	1638	1604	1601	1598	1638	1603	1601	1599	1445	1448	1450	1452	1450	1449	242	1598	1451	1598	1605	1477	1593	1598	1638	243
ERR3595421.fa	1473	1473	1600	1455	1579	264	1598	1477	1598	1602	1606	1478	1601	1477	1598	1600	252	1473	1450	1598	1639	1606	328	1601	1602	1639	1604	1602	1598	1639	1604	1601	1599	1448	1451	1448	1455	1448	1447	250	1598	1449	1598	1605	1476	1592	1598	1639	253
ERR3595422.fa	1476	1476	1603	1455	1582	248	1601	1481	1601	1605	1609	1482	1604	1481	1601	1603	238	1477	1450	1601	1641	1609	320	1604	1605	1641	1607	1605	1601	1641	1607	1604	1602	1445	1448	1448	1452	1448	1447	238	1601	1449	1600	1608	1480	1595	1601	1641	240
ERR3595423.fa	1476	1476	1603	1455	1582	248	1601	1481	1601	1605	1609	1482	1604	1481	1601	1603	238	1477	1450	1601	1641	1609	320	1604	1605	1641	1607	1605	1601	1641	1607	1604	1602	1445	1448	1448	1452	1448	1447	238	1601	1449	1600	1608	1480	1595	1601	1641	240
ERR3595424.fa	1476	1476	1603	1455	1582	248	1601	1481	1601	1605	1609	1482	1604	1481	1601	1603	238	1477	1450	1601	1641	1609	320	1604	1605	1641	1607	1605	1601	1641	1607	1604	1602	1445	1448	1448	1452	1448	1447	238	1601	1449	1600	1608	1480	1595	1601	1641	240
ERR3595425.fa	1473	1473	1598	1455	1578	258	1596	1477	1596	1599	1604	1478	1599	1477	1597	1598	247	1473	1451	1596	1636	1604	326	1598	1600	1636	1602	1600	1596	1636	1602	1599	1597	1445	1448	1450	1452	1450	1449	245	1596	1451	1596	1603	1476	1591	1596	1636	248
ERR3595426.fa	1473	1473	1598	1455	1578	258	1596	1477	1596	1599	1604	1478	1599	1477	1597	1598	247	1473	1451	1596	1636	1604	326	1598	1600	1636	1602	1600	1596	1636	1602	1599	1597	1445	1448	1450	1452	1450	1449	245	1596	1451	1596	1603	1476	1591	1596	1636	248
ERR3595427.fa	1474	1474	1601	1459	1580	253	1599	1479	1599	1602	1607	1479	1602	1478	1599	1601	244	1474	1453	1599	1640	1607	323	1601	1603	1640	1605	1603	1599	1640	1605	1602	1600	1448	1451	1452	1455	1452	1451	242	1599	1453	1599	1606	1477	1593	1599	1640	245
ERR3595428.fa	1474	1474	1601	1459	1580	253	1599	1479	1599	1602	1607	1479	1602	1478	1599	1601	244	1474	1453	1599	1640	1607	323	1601	1603	1640	1605	1603	1599	1640	1605	1602	1600	1448	1451	1452	1455	1452	1451	242	1599	1453	1599	1606	1477	1593	1599	1640	245
ERR3595429.fa	1474	1474	1601	1459	1580	253	1599	1479	1599	1602	1607	1479	1602	1478	1599	1601	244	1474	1453	1599	1640	1607	323	1601	1603	1640	1605	1603	1599	1640	1605	1602	1600	1448	1451	1452	1455	1452	1451	242	1599	1453	1599	1606	1477	1593	1599	1640	245
ERR3595430.fa	1473	1473	1600	1455	1579	264	1598	1477	1598	1602	1606	1478	1601	1477	1598	1600	252	1473	1450	1598	1639	1606	328	1601	1602	1639	1604	1602	1598	1639	1604	1601	1599	1448	1451	1448	1455	1448	1447	250	1598	1449	1598	1605	1476	1592	1598	1639	253
ERR3595431.fa	1476	1476	1603	1455	1582	247	1601	1481	1601	1605	1609	1482	1604	1481	1601	1603	237	1477	1450	1601	1641	1609	318	1604	1605	1641	1607	1605	1601	1641	1607	1604	1602	1445	1448	1448	1452	1448	1447	237	1601	1449	1600	1608	1480	1595	1601	1641	239
ERR3595432.fa	1506	1506	1598	1487	1603	1470	1597	1498	1596	1601	1603	1507	1600	1506	1612	1598	1468	1504	1486	1597	1649	1603	1468	1599	1601	1649	1604	1598	1597	1649	1600	1600	1599	1480	1482	1483	1484	1485	1484	1470	1596	1482	1596	1604	1503	1607	1597	1649	1469
ERR3595433.fa	1506	1506	1598	1487	1603	1470	1597	1498	1596	1601	1603	1507	1600	1506	1612	1598	1468	1504	1486	1597	1649	1603	1468	1599	1601	1649	1604	1598	1597	1649	1600	1600	1599	1480	1482	1483	1484	1485	1484	1470	1596	1482	1596	1604	1503	1607	1597	1649	1469
ERR3595434.fa	1506	1506	1598	1487	1603	1470	1597	1498	1596	1601	1603	1507	1600	1506	1612	1598	1468	1504	1486	1597	1649	1603	1468	1599	1601	1649	1604	1598	1597	1649	1600	1600	1599	1480	1482	1483	1484	1485	1484	1470	1596	1482	1596	1604	1503	1607	1597	1649	1469
ERR3595435.fa	1476	1476	1611	1461	1601	1472	1609	1475	1609	1612	1617	1481	1612	1479	1602	1610	1464	1476	1459	1613	1646	1617	1477	1610	1613	1646	1617	1610	1609	1646	1612	1612	1611	1443	1445	1457	1446	1458	1457	1465	1609	1459	1608	1617	1479	1596	1609	1646	1469
ERR3595436.fa	1477	1477	1612	1462	1602	1473	1610	1476	1610	1613	1618	1482	1613	1480	1603	1611	1465	1477	1460	1614	1647	1618	1478	1611	1614	1647	1618	1611	1610	1647	1613	1613	1612	1443	1445	1458	1446	1459	1458	1466	1610	1460	1609	1618	1480	1597	1610	1647	1470
ERR3595437.fa	1477	1477	1612	1462	1602	1473	1610	1476	1610	1613	1618	1482	1613	1480	1603	1611	1465	1477	1460	1614	1647	1618	1478	1611	1614	1647	1618	1611	1610	1647	1613	1613	1612	1443	1445	1458	1446	1459	1458	1466	1610	1460	1609	1618	1480	1597	1610	1647	1470
ERR3595438.fa	1507	1507	1598	1488	1603	1472	1597	1499	1596	1601	1603	1508	1600	1507	1612	1598	1470	1505	1487	1597	1649	1603	1470	1599	1601	1649	1604	1598	1597	1649	1600	1600	1599	1481	1483	1484	1485	1486	1485	1472	1596	1483	1596	1604	1504	1607	1597	1649	1471
ERR3595439.fa	1507	1507	1598	1488	1603	1472	1597	1499	1596	1601	1603	1508	1600	1507	1612	1598	1470	1505	1487	1597	1649	1603	1470	1599	1601	1649	1604	1598	1597	1649	1600	1600	1599	1481	1483	1484	1485	1486	1485	1472	1596	1483	1596	1604	1504	1607	1597	1649	1471
ERR3595440.fa	1506	1506	1596	1485	1602	1467	1595	1497	1594	1599	1601	1506	1598	1505	1611	1596	1465	1503	1484	1595	1648	1601	1466	1597	1599	1648	1602	1596	1595	1648	1598	1598	1597	1478	1480	1481	1482	1483	1482	1467	1594	1480	1594	1602	1502	1606	1595	1648	1466
ERR3595441.fa	1506	1506	1596	1485	1602	1467	1595	1497	1594	1599	1601	1506	1598	1505	1611	1596	1465	1503	1484	1595	1649	1601	1466	1597	1599	1649	1602	1596	1595	1649	1598	1598	1597	1478	1480	1481	1482	1483	1482	1467	1594	1480	1594	1602	1502	1606	1595	1649	1466
ERR3595442.fa	1506	1506	1596	1485	1602	1467	1595	1497	1594	1599	1601	1506	1598	1505	1611	1596	1465	1503	1484	1595	1649	1601	1466	1597	1599	1649	1602	1596	1595	1649	1598	1598	1597	1479	1481	1481	1483	1483	1482	1467	1594	1480	1594	1602	1502	1606	1595	1649	1466
ERR3595443.fa	1506	1506	1596	1485	1602	1467	1595	1497	1594	1599	1601	1506	1598	1505	1611	1596	1465	1503	1484	1595	1649	1601	1466	1597	1599	1649	1602	1596	1595	1649	1598	1598	1597	1478	1480	1481	1482	1483	1482	1467	1594	1480	1594	1602	1502	1606	1595	1649	1466
ERR3595444.fa	1473	1473	1599	1455	1580	247	1597	1477	1597	1601	1605	1479	1600	1478	1599	1599	237	1473	1450	1597	1638	1605	322	1600	1601	1638	1603	1601	1597	1638	1603	1600	1598	1446	1449	1448	1453	1448	1447	233	1597	1449	1597	1604	1477	1593	1597	1638	237
ERR3595445.fa	1473	1473	1600	1455	1579	264	1598	1477	1598	1602	1606	1478	1601	1477	1598	1600	252	1473	1450	1598	1639	1606	328	1601	1602	1639	1604	1602	1598	1639	1604	1601	1599	1448	1451	1448	1455	1448	1447	250	1598	1449	1598	1605	1476	1592	1598	1639	253
ERR3595446.fa	1473	1473	1600	1455	1579	264	1598	1477	1598	1602	1606	1478	1601	1477	1598	1600	252	1473	1450	1598	1639	1606	328	1601	1602	1639	1604	1602	1598	1639	1604	1601	1599	1448	1451	1448	1455	1448	1447	250	1598	1449	1598	1605	1476	1592	1598	1639	253
ERR3595447.fa	446	446	1598	1437	1597	1466	1596	463	1596	1600	1603	445	1600	448	1606	1598	1461	448	1435	1600	1651	1603	1464	1598	1600	1651	1603	1598	1596	1651	1600	1599	1597	1454	1458	1434	1461	1435	1434	1460	1596	1435	1595	1603	445	1601	1596	1651	1462
ERR3595448.fa	1505	1505	1597	1486	1603	1468	1596	1497	1595	1600	1602	1506	1599	1505	1612	1597	1466	1503	1485	1596	1650	1602	1467	1598	1600	1650	1603	1597	1596	1650	1599	1599	1598	1479	1481	1482	1483	1484	1483	1468	1595	1481	1595	1603	1502	1607	1596	1650	1467
ERR3595449.fa	1505	1505	1597	1485	1603	1468	1596	1497	1595	1600	1602	1506	1599	1505	1612	1597	1466	1503	1484	1596	1650	1602	1467	1598	1600	1650	1603	1597	1596	1650	1599	1599	1598	1479	1481	1481	1483	1483	1482	1468	1595	1480	1595	1603	1502	1607	1596	1650	1467
ERR3595450.fa	1472	1472	1598	1452	1579	251	1596	1476	1596	1600	1604	1477	1599	1476	1598	1598	240	1472	1447	1596	1637	1604	322	1599	1600	1637	1602	1600	1596	1637	1602	1599	1597	1443	1446	1445	1450	1445	1444	239	1596	1446	1596	1603	1475	1592	1596	1637	240
ERR3595451.fa	1475	1475	1602	1457	1581	268	1600	1479	1600	1604	1608	1480	1603	1479	1599	1602	256	1475	1452	1600	1641	1608	333	1603	1604	1641	1606	1604	1600	1641	1606	1603	1601	1450	1453	1450	1457	1450	1449	255	1600	1451	1600	1607	1478	1593	1600	1641	258
ERR3595452.fa	1475	1475	1602	1457	1581	268	1600	1479	1600	1604	1608	1480	1603	1479	1599	1602	256	1475	1452	1600	1641	1608	333	1603	1604	1641	1606	1604	1600	1641	1606	1603	1601	1450	1453	1450	1457	1450	1449	255	1600	1451	1600	1607	1478	1593	1600	1641	258
ERR3595453.fa	1473	1473	1602	1455	1581	254	1600	1477	1600	1604	1608	1478	1603	1477	1600	1602	242	1473	1450	1600	1640	1608	323	1603	1604	1640	1606	1604	1600	1640	1606	1603	1601	1446	1449	1448	1453	1448	1447	242	1600	1449	1600	1607	1476	1594	1600	1640	244
ERR3595454.fa	1473	1473	1602	1455	1581	254	1600	1477	1600	1604	1608	1478	1603	1477	1600	1602	242	1473	1450	1600	1640	1608	323	1603	1604	1640	1606	1604	1600	1640	1606	1603	1601	1446	1449	1448	1453	1448	1447	242	1600	1449	1600	1607	1476	1594	1600	1640	244
ERR3595455.fa	1472	1472	1599	1456	1579	259	1597	1476	1597	1601	1605	1477	1600	1476	1598	1599	246	1472	1451	1597	1638	1605	327	1600	1601	1638	1603	1601	1597	1638	1603	1600	1598	1446	1449	1449	1453	1449	1448	247	1597	1450	1597	1604	1475	1592	1597	1638	249
ERR3595456.fa	435	435	1595	1439	1593	1467	1593	456	1593	1597	1599	438	1597	442	1605	1595	1461	440	1437	1596	1650	1599	1464	1595	1597	1650	1600	1595	1593	1650	1597	1596	1594	1453	1457	1436	1460	1437	1436	1460	1593	1436	1592	1601	442	1600	1593	1650	1462
ERR3595457.fa	1472	1472	1599	1456	1579	258	1597	1476	1597	1601	1605	1477	1600	1476	1598	1599	245	1472	1451	1597	1638	1605	326	1600	1601	1638	1603	1601	1597	1638	1603	1600	1598	1446	1449	1449	1453	1449	1448	246	1597	1450	1597	1604	1475	1592	1597	1638	248
ERR3595458.fa	1505	1505	1596	1486	1601	1467	1595	1497	1594	1599	1601	1506	1598	1505	1610	1596	1465	1503	1485	1595	1647	1601	1466	1597	1599	1647	1602	1596	1595	1647	1598	1598	1597	1477	1479	1482	1481	1484	1483	1467	1594	1481	1594	1602	1502	1605	1595	1647	1466
ERR3595459.fa	1505	1505	1596	1486	1601	1467	1595	1497	1594	1599	1601	1506	1598	1505	1610	1596	1465	1503	1485	1595	1647	1601	1466	1597	1599	1647	1602	1596	1595	1647	1598	1598	1597	1477	1479	1482	1481	1484	1483	1467	1594	1481	1594	1602	1502	1605	1595	1647	1466
ERR3595460.fa	1478	1478	1601	1464	1581	249	1599	1479	1599	1603	1607	1481	1602	1480	1604	1600	239	1475	1459	1599	1643	1607	207	1602	1603	1643	1604	1603	1599	1643	1605	1602	1600	1443	1446	1457	1449	1457	1456	240	1599	1458	1598	1605	1478	1598	1599	1643	241
ERR3595461.fa	1478	1478	1603	1463	1583	235	1601	1481	1601	1605	1609	1483	1604	1482	1605	1602	224	1477	1458	1601	1644	1609	193	1604	1605	1644	1606	1605	1601	1644	1607	1604	1602	1442	1445	1456	1449	1456	1455	225	1601	1457	1600	1607	1480	1599	1601	1644	225
ERR3595462.fa	1478	1478	1601	1464	1581	249	1599	1479	1599	1603	1607	1481	1602	1480	1604	1600	239	1475	1459	1599	1643	1607	207	1602	1603	1643	1604	1603	1599	1643	1605	1602	1600	1443	1446	1457	1449	1457	1456	240	1599	1458	1598	1605	1478	1598	1599	1643	241
ERR3595463.fa	1477	1477	1602	1463	1583	236	1600	1480	1600	1604	1608	1482	1603	1481	1605	1601	226	1476	1458	1600	1643	1608	195	1603	1604	1643	1605	1604	1600	1643	1606	1603	1601	1443	1446	1456	1450	1456	1455	227	1600	1457	1599	1606	1479	1599	1600	1643	227
ERR3595464.fa	1477	1477	1602	1463	1583	236	1600	1480	1600	1604	1608	1482	1603	1481	1605	1601	226	1476	1458	1600	1643	1608	195	1603	1604	1643	1605	1604	1600	1643	1606	1603	1601	1443	1446	1456	1450	1456	1455	227	1600	1457	1599	1606	1479	1599	1600	1643	227
ERR3595465.fa	1477	1477	1602	1463	1583	235	1600	1480	1600	1604	1608	1482	1603	1481	1605	1601	225	1476	1458	1600	1643	1608	194	1603	1604	1643	1605	1604	1600	1643	1606	1603	1601	1443	1446	1456	1450	1456	1455	226	1600	1457	1599	1606	1479	1599	1600	1643	226
ERR3595466.fa	411	411	1601	1439	1599	1476	1599	433	1599	1603	1606	421	1603	425	1608	1601	1470	425	1436	1602	1653	1606	1470	1601	1603	1653	1606	1601	1599	1653	1603	1602	1600	1455	1459	1435	1461	1436	1435	1468	1599	1435	1598	1607	423	1603	1599	1653	1469
ERR3595467.fa	410	410	1600	1438	1598	1475	1598	432	1598	1602	1605	420	1602	424	1607	1600	1469	424	1435	1601	1652	1605	1469	1600	1602	1652	1605	1600	1598	1652	1602	1601	1599	1455	1459	1434	1461	1435	1434	1467	1598	1434	1597	1606	422	1602	1598	1652	1468
ERR3595468.fa	411	411	1601	1439	1599	1476	1599	433	1599	1603	1606	421	1603	425	1608	1601	1470	425	1436	1602	1653	1606	1470	1601	1603	1653	1606	1601	1599	1653	1603	1602	1600	1455	1459	1435	1461	1436	1435	1468	1599	1435	1598	1607	423	1603	1599	1653	1469
ERR3595469.fa	412	412	1601	1440	1599	1476	1599	434	1599	1603	1606	422	1603	426	1608	1601	1470	426	1437	1602	1653	1606	1470	1601	1603	1653	1606	1601	1599	1653	1603	1602	1600	1455	1459	1436	1461	1437	1436	1468	1599	1436	1598	1607	424	1603	1599	1653	1469
ERR3595470.fa	1478	1478	1602	1462	1582	236	1600	1480	1600	1604	1608	1482	1603	1481	1604	1601	225	1476	1457	1600	1643	1608	191	1603	1604	1643	1605	1604	1600	1643	1606	1603	1601	1441	1444	1455	1448	1455	1454	226	1600	1456	1599	1606	1479	1598	1600	1643	226
ERR3595471.fa	1479	1479	1603	1464	1582	238	1601	1481	1601	1605	1609	1483	1604	1482	1604	1602	227	1477	1459	1601	1643	1609	195	1604	1605	1643	1606	1605	1601	1643	1607	1604	1602	1443	1446	1457	1450	1457	1456	228	1601	1458	1600	1607	1480	1598	1601	1643	228
ERR3595472.fa	1479	1479	1603	1464	1582	239	1601	1481	1601	1605	1609	1483	1604	1482	1604	1602	228	1477	1459	1601	1643	1609	196	1604	1605	1643	1606	1605	1601	1643	1607	1604	1602	1443	1446	1457	1450	1457	1456	229	1601	1458	1600	1607	1480	1598	1601	1643	229
ERR3595473.fa	410	410	1601	1438	1598	1476	1599	432	1599	1602	1606	421	1603	425	1607	1601	1470	424	1436	1602	1652	1606	1470	1600	1603	1652	1606	1601	1599	1652	1603	1602	1600	1455	1459	1435	1461	1436	1435	1468	1599	1435	1598	1607	423	1602	1599	1652	1469
ERR3595474.fa	410	410	1601	1438	1598	1476	1599	432	1599	1602	1606	421	1603	425	1607	1601	1470	424	1436	1602	1652	1606	1470	1600	1603	1652	1606	1601	1599	1652	1603	1602	1600	1455	1459	1435	1461	1436	1435	1468	1599	1435	1598	1607	423	1602	1599	1652	1469
ERR3595475.fa	408	408	1601	1439	1599	1476	1599	430	1599	1603	1606	418	1603	422	1608	1601	1470	422	1436	1602	1653	1606	1470	1601	1603	1653	1606	1601	1599	1653	1603	1602	1600	1455	1459	1435	1461	1436	1435	1468	1599	1435	1598	1607	420	1603	1599	1653	1469
ERR3595476.fa	417	417	1599	1438	1597	1475	1597	437	1597	1601	1604	425	1601	429	1606	1599	1469	428	1435	1600	1650	1604	1469	1599	1601	1650	1604	1599	1597	1650	1601	1600	1598	1454	1458	1434	1460	1435	1434	1467	1597	1434	1596	1605	427	1601	1597	1650	1468
ERR3595477.fa	1478	1478	1602	1462	1582	237	1600	1480	1600	1604	1608	1482	1603	1481	1604	1601	226	1476	1457	1600	1643	1608	192	1603	1604	1643	1605	1604	1600	1643	1606	1603	1601	1441	1444	1455	1448	1455	1454	227	1600	1456	1599	1606	1479	1598	1600	1643	227
ERR3595478.fa	1479	1479	1605	1467	1584	250	1603	1482	1603	1607	1611	1484	1606	1483	1606	1604	239	1478	1462	1603	1644	1611	208	1606	1607	1644	1608	1607	1603	1644	1609	1606	1604	1446	1449	1460	1453	1460	1459	239	1603	1461	1602	1609	1481	1600	1603	1644	240
ERR3595479.fa	1479	1479	1605	1467	1584	251	1603	1482	1603	1607	1611	1484	1606	1483	1606	1604	240	1478	1462	1603	1644	1611	209	1606	1607	1644	1608	1607	1603	1644	1609	1606	1604	1446	1449	1460	1453	1460	1459	240	1603	1461	1602	1609	1481	1600	1603	1644	241
ERR3595480.fa	1477	1477	1602	1463	1583	235	1600	1480	1600	1604	1608	1482	1603	1481	1605	1601	225	1476	1458	1600	1643	1608	194	1603	1604	1643	1605	1604	1600	1643	1606	1603	1601	1443	1446	1456	1450	1456	1455	226	1600	1457	1599	1606	1479	1599	1600	1643	226
ERR3595481.fa	1478	1478	1602	1462	1582	236	1600	1480	1600	1604	1608	1482	1603	1481	1604	1601	225	1476	1457	1600	1643	1608	191	1603	1604	1643	1605	1604	1600	1643	1606	1603	1601	1441	1444	1455	1448	1455	1454	226	1600	1456	1599	1606	1479	1598	1600	1643	226
ERR3595482.fa	1477	1477	1601	1462	1581	243	1599	1480	1599	1603	1607	1482	1602	1481	1603	1600	232	1476	1457	1599	1642	1607	200	1602	1603	1642	1604	1603	1599	1642	1605	1602	1600	1442	1445	1455	1449	1455	1454	233	1599	1456	1598	1605	1479	1597	1599	1642	233
ERR3595483.fa	1477	1477	1602	1463	1583	236	1600	1480	1600	1604	1608	1482	1603	1481	1605	1601	226	1476	1458	1600	1643	1608	195	1603	1604	1643	1605	1604	1600	1643	1606	1603	1601	1443	1446	1456	1450	1456	1455	227	1600	1457	1599	1606	1479	1599	1600	1643	227
ERR3595484.fa	1478	1478	1602	1462	1582	236	1600	1480	1600	1604	1608	1482	1603	1481	1604	1601	225	1476	1457	1600	1643	1608	191	1603	1604	1643	1605	1604	1600	1643	1606	1603	1601	1441	1444	1455	1448	1455	1454	226	1600	1456	1599	1606	1479	1598	1600	1643	226
ERR3595485.fa	1477	1477	1601	1462	1581	234	1599	1480	1599	1603	1607	1482	1602	1481	1603	1600	222	1476	1457	1599	1642	1607	191	1602	1603	1642	1604	1603	1599	1642	1605	1602	1600	1441	1444	1455	1447	1455	1454	224	1599	1456	1598	1605	1479	1597	1599	1642	224
ERR3595486.fa	1474	1474	1601	1461	1580	235	1599	1477	1599	1603	1607	1479	1602	1478	1602	1600	225	1473	1456	1599	1641	1607	195	1602	1603	1641	1604	1603	1599	1641	1605	1602	1600	1439	1442	1454	1446	1454	1453	226	1599	1455	1598	1605	1476	1596	1599	1641	226
ERR3595487.fa	1479	1479	1611	1460	1604	1468	1609	1479	1609	1612	1617	1486	1612	1484	1605	1610	1460	1479	1458	1613	1651	1617	1474	1610	1612	1651	1617	1610	1609	1651	1612	1612	1611	1443	1444	1456	1446	1457	1455	1461	1609	1457	1608	1617	1483	1599	1609	1651	1465
ERR3595489.fa	1478	1478	1602	1462	1582	236	1600	1480	1600	1604	1608	1482	1603	1481	1604	1601	225	1476	1457	1600	1643	1608	191	1603	1604	1643	1605	1604	1600	1643	1606	1603	1601	1441	1444	1455	1448	1455	1454	226	1600	1456	1599	1606	1479	1598	1600	1643	226
ERR3595491.fa	1479	1479	1611	1460	1604	1468	1609	1479	1609	1612	1617	1486	1612	1484	1605	1610	1460	1479	1458	1613	1651	1617	1474	1610	1612	1651	1617	1610	1609	1651	1612	1612	1611	1444	1445	1456	1447	1457	1455	1461	1609	1457	1608	1617	1483	1599	1609	1651	1465
ERR3595492.fa	413	413	1601	1439	1599	1477	1599	434	1599	1603	1606	422	1603	426	1608	1601	1471	425	1436	1602	1652	1606	1471	1601	1603	1652	1606	1601	1599	1652	1603	1602	1600	1456	1460	1435	1462	1436	1435	1469	1599	1435	1598	1607	424	1603	1599	1652	1470
ERR3595493.fa	407	407	1600	1438	1598	1475	1598	429	1598	1602	1605	417	1602	421	1607	1600	1469	421	1435	1601	1652	1605	1469	1600	1602	1652	1605	1600	1598	1652	1602	1601	1599	1454	1458	1434	1460	1435	1434	1467	1598	1434	1597	1606	419	1602	1598	1652	1468
ERR3595494.fa	1475	1475	1600	1462	1579	240	1598	1480	1598	1602	1606	1482	1601	1481	1601	1599	229	1476	1457	1598	1641	1606	197	1601	1602	1641	1603	1602	1598	1641	1604	1601	1599	1442	1445	1455	1449	1455	1454	230	1598	1456	1597	1604	1479	1595	1598	1641	230
ERR3595495.fa	1475	1475	1600	1462	1579	240	1598	1480	1598	1602	1606	1482	1601	1481	1601	1599	229	1476	1457	1598	1641	1606	197	1601	1602	1641	1603	1602	1598	1641	1604	1601	1599	1442	1445	1455	1449	1455	1454	230	1598	1456	1597	1604	1479	1595	1598	1641	230
ERR3595496.fa	413	413	1601	1439	1599	1477	1599	434	1599	1603	1606	422	1603	426	1608	1601	1471	425	1436	1602	1652	1606	1471	1601	1603	1652	1606	1601	1599	1652	1603	1602	1600	1456	1460	1435	1462	1436	1435	1469	1599	1435	1598	1607	424	1603	1599	1652	1470
ERR3595497.fa	1481	1481	1605	1462	1585	250	1603	1485	1603	1607	1611	1487	1606	1486	1606	1605	240	1480	1457	1603	1645	1611	325	1606	1607	1645	1609	1607	1603	1645	1609	1606	1604	1447	1450	1455	1454	1455	1454	242	1603	1456	1602	1610	1484	1600	1603	1645	244
ERR3595498.fa	1481	1481	1605	1462	1585	251	1603	1485	1603	1607	1611	1487	1606	1486	1606	1605	241	1480	1457	1603	1645	1611	326	1606	1607	1645	1609	1607	1603	1645	1609	1606	1604	1447	1450	1455	1454	1455	1454	243	1603	1456	1602	1610	1484	1600	1603	1645	245
ERR3595499.fa	1478	1478	1602	1462	1582	236	1600	1480	1600	1604	1608	1482	1603	1481	1604	1601	225	1476	1457	1600	1643	1608	191	1603	1604	1643	1605	1604	1600	1643	1606	1603	1601	1441	1444	1455	1448	1455	1454	226	1600	1456	1599	1606	1479	1598	1600	1643	226
ERR3595500.fa	1479	1479	1601	1463	1582	206	1599	1481	1599	1603	1607	1483	1602	1482	1605	1600	197	1477	1458	1599	1645	1607	296	1602	1603	1645	1605	1603	1599	1645	1605	1602	1600	1446	1449	1456	1453	1456	1455	199	1599	1457	1598	1606	1480	1599	1599	1645	200
ERR3595501.fa	1479	1479	1601	1463	1582	206	1599	1481	1599	1603	1607	1483	1602	1482	1605	1600	197	1477	1458	1599	1645	1607	296	1602	1603	1645	1605	1603	1599	1645	1605	1602	1600	1446	1449	1456	1453	1456	1455	199	1599	1457	1598	1606	1480	1599	1599	1645	200
ERR3595502.fa	1479	1479	1603	1464	1583	237	1601	1482	1601	1605	1609	1484	1604	1483	1604	1602	227	1478	1459	1601	1644	1609	196	1604	1605	1644	1606	1605	1601	1644	1607	1604	1602	1443	1446	1457	1450	1457	1456	228	1601	1458	1600	1607	1481	1598	1601	1644	228
ERR3595503.fa	1479	1479	1603	1464	1583	237	1601	1482	1601	1605	1609	1484	1604	1483	1604	1602	227	1478	1459	1601	1644	1609	196	1604	1605	1644	1606	1605	1601	1644	1607	1604	1602	1443	1446	1457	1450	1457	1456	228	1601	1458	1600	1607	1481	1598	1601	1644	228
ERR3595504.fa	1479	1479	1603	1464	1583	237	1601	1482	1601	1605	1609	1484	1604	1483	1604	1602	227	1478	1459	1601	1644	1609	196	1604	1605	1644	1606	1605	1601	1644	1607	1604	1602	1443	1446	1457	1450	1457	1456	228	1601	1458	1600	1607	1481	1598	1601	1644	228
ERR3595505.fa	1476	1476	1602	1462	1582	240	1600	1479	1600	1604	1608	1481	1603	1480	1604	1601	229	1475	1457	1600	1642	1608	195	1603	1604	1642	1605	1604	1600	1642	1606	1603	1601	1443	1446	1455	1450	1455	1454	229	1600	1456	1599	1606	1478	1598	1600	1642	230
ERR3595506.fa	1477	1477	1603	1463	1583	241	1601	1480	1601	1605	1609	1482	1604	1481	1605	1602	230	1476	1458	1601	1643	1609	196	1604	1605	1643	1606	1605	1601	1643	1607	1604	1602	1444	1447	1456	1451	1456	1455	230	1601	1457	1600	1607	1479	1599	1601	1643	231
ERR3595507.fa	1477	1477	1603	1463	1583	240	1601	1480	1601	1605	1609	1482	1604	1481	1605	1602	229	1476	1458	1601	1643	1609	195	1604	1605	1643	1606	1605	1601	1643	1607	1604	1602	1444	1447	1456	1451	1456	1455	229	1601	1457	1600	1607	1479	1599	1601	1643	230
ERR3595508.fa	1479	1479	1603	1464	1583	237	1601	1482	1601	1605	1609	1484	1604	1483	1604	1602	227	1478	1459	1601	1644	1609	196	1604	1605	1644	1606	1605	1601	1644	1607	1604	1602	1443	1446	1457	1450	1457	1456	228	1601	1458	1600	1607	1481	1598	1601	1644	228
ERR3595509.fa	1478	1478	1603	1463	1582	241	1601	1481	1601	1605	1609	1483	1604	1482	1604	1602	230	1477	1458	1601	1643	1609	197	1604	1605	1643	1606	1605	1601	1643	1607	1604	1602	1444	1447	1456	1451	1456	1455	231	1601	1457	1600	1607	1480	1598	1601	1643	231
ERR3595510.fa	1478	1478	1603	1463	1582	241	1601	1481	1601	1605	1609	1483	1604	1482	1604	1602	230	1477	1458	1601	1643	1609	197	1604	1605	1643	1606	1605	1601	1643	1607	1604	1602	1444	1447	1456	1451	1456	1455	231	1601	1457	1600	1607	1480	1598	1601	1643	231
ERR3595511.fa	1478	1478	1602	1462	1582	236	1600	1480	1600	1604	1608	1482	1603	1481	1604	1601	225	1476	1457	1600	1643	1608	191	1603	1604	1643	1605	1604	1600	1643	1606	1603	1601	1441	1444	1455	1448	1455	1454	226	1600	1456	1599	1606	1479	1598	1600	1643	226
ERR3595512.fa	1478	1478	1602	1462	1582	236	1600	1480	1600	1604	1608	1482	1603	1481	1604	1601	225	1476	1457	1600	1643	1608	191	1603	1604	1643	1605	1604	1600	1643	1606	1603	1601	1441	1444	1455	1448	1455	1454	226	1600	1456	1599	1606	1479	1598	1600	1643	226
ERR3595513.fa	415	415	1601	1439	1599	1476	1599	438	1599	1603	1606	427	1603	431	1608	1601	1470	431	1436	1602	1653	1606	1471	1601	1603	1653	1606	1601	1599	1653	1603	1602	1600	1455	1459	1435	1461	1436	1435	1468	1599	1435	1598	1607	429	1603	1599	1653	1469
ERR3595514.fa	1477	1477	1602	1463	1583	236	1600	1480	1600	1604	1608	1482	1603	1481	1605	1601	226	1476	1458	1600	1643	1608	195	1603	1604	1643	1605	1604	1600	1643	1606	1603	1601	1443	1446	1456	1450	1456	1455	227	1600	1457	1599	1606	1479	1599	1600	1643	227
ERR3766886.fa	1476	1476	1600	1457	1580	249	1598	1480	1598	1602	1606	1481	1601	1480	1601	1600	239	1474	1452	1598	1641	1606	320	1601	1602	1641	1604	1602	1598	1641	1604	1601	1599	1443	1446	1450	1450	1450	1449	242	1598	1451	1597	1605	1478	1594	1598	1641	244
ERR3766887.fa	1476	1476	1600	1457	1580	249	1598	1480	1598	1602	1606	1481	1601	1480	1601	1600	239	1474	1452	1598	1641	1606	320	1601	1602	1641	1604	1602	1598	1641	1604	1601	1599	1443	1446	1450	1450	1450	1449	242	1598	1451	1597	1605	1478	1594	1598	1641	244
ERR3766888.fa	1476	1476	1600	1457	1580	249	1598	1480	1598	1602	1606	1481	1601	1480	1601	1600	239	1474	1452	1598	1641	1606	320	1601	1602	1641	1604	1602	1598	1641	1604	1601	1599	1443	1446	1450	1450	1450	1449	242	1598	1451	1597	1605	1478	1594	1598	1641	244
ERR3766890.fa	1477	1477	1607	1462	1584	249	1605	1480	1605	1609	1613	1481	1608	1480	1605	1606	243	1475	1457	1605	1648	1613	253	1608	1609	1648	1611	1609	1605	1648	1611	1608	1606	1446	1449	1456	1453	1456	1455	245	1605	1457	1604	1612	1478	1599	1605	1648	247
ERR3766891.fa	1474	1474	1604	1461	1582	242	1602	1478	1602	1606	1610	1478	1605	1477	1604	1604	235	1473	1456	1602	1642	1610	314	1605	1606	1642	1608	1606	1602	1642	1608	1605	1603	1446	1449	1454	1453	1454	1453	236	1602	1455	1601	1609	1475	1598	1602	1642	238
ERR3766892.fa	1475	1475	1605	1462	1583	243	1603	1480	1603	1607	1611	1480	1606	1479	1605	1605	236	1475	1457	1603	1643	1611	315	1606	1607	1643	1609	1607	1603	1643	1609	1606	1604	1447	1450	1455	1454	1455	1454	237	1603	1456	1602	1610	1477	1599	1603	1643	239
ERR3766893.fa	1477	1477	1608	1462	1585	244	1606	1481	1606	1610	1614	1482	1609	1481	1606	1607	238	1476	1457	1606	1648	1614	247	1609	1610	1648	1611	1610	1606	1648	1612	1609	1607	1447	1450	1456	1454	1456	1455	238	1606	1457	1605	1612	1479	1600	1606	1648	240
ERR3766894.fa	1477	1477	1608	1466	1586	254	1606	1482	1606	1610	1614	1483	1609	1482	1607	1607	249	1477	1461	1606	1648	1614	257	1609	1610	1648	1612	1610	1606	1648	1612	1609	1607	1451	1454	1460	1458	1460	1459	249	1606	1461	1605	1613	1480	1601	1606	1648	251
ERR3766895.fa	1474	1474	1604	1460	1582	241	1602	1478	1602	1606	1610	1479	1605	1478	1603	1603	233	1473	1455	1602	1645	1610	244	1605	1606	1645	1608	1606	1602	1645	1608	1605	1603	1443	1446	1454	1450	1454	1453	235	1602	1455	1601	1609	1476	1597	1602	1645	237
ERR3766896.fa	1477	1477	1608	1466	1586	254	1606	1482	1606	1610	1614	1483	1609	1482	1607	1607	249	1477	1461	1606	1648	1614	257	1609	1610	1648	1612	1610	1606	1648	1612	1609	1607	1451	1454	1460	1458	1460	1459	249	1606	1461	1605	1613	1480	1601	1606	1648	251
ERR3766897.fa	1477	1477	1608	1466	1586	254	1606	1482	1606	1610	1614	1483	1609	1482	1607	1607	249	1477	1461	1606	1648	1614	257	1609	1610	1648	1612	1610	1606	1648	1612	1609	1607	1451	1454	1460	1458	1460	1459	249	1606	1461	1605	1613	1480	1601	1606	1648	251
ERR3766898.fa	1474	1474	1604	1460	1582	243	1602	1478	1602	1606	1610	1479	1605	1478	1603	1603	235	1473	1455	1602	1645	1610	246	1605	1606	1645	1608	1606	1602	1645	1608	1605	1603	1443	1446	1454	1450	1454	1453	237	1602	1455	1601	1609	1476	1597	1602	1645	239
ERR3766899.fa	1474	1474	1604	1460	1582	241	1602	1478	1602	1606	1610	1479	1605	1478	1603	1603	233	1473	1455	1602	1645	1610	244	1605	1606	1645	1608	1606	1602	1645	1608	1605	1603	1443	1446	1454	1450	1454	1453	235	1602	1455	1601	1609	1476	1597	1602	1645	237
ERR3766901.fa	1475	1475	1605	1462	1583	242	1603	1479	1603	1607	1611	1479	1606	1478	1605	1605	235	1474	1457	1603	1643	1611	313	1606	1607	1643	1609	1607	1603	1643	1609	1606	1604	1447	1450	1455	1454	1455	1454	236	1603	1456	1602	1610	1476	1599	1603	1643	238
ERR3766902.fa	1474	1474	1604	1460	1582	241	1602	1478	1602	1606	1610	1479	1605	1478	1603	1603	233	1473	1455	1602	1645	1610	244	1605	1606	1645	1608	1606	1602	1645	1608	1605	1603	1443	1446	1454	1450	1454	1453	235	1602	1455	1601	1609	1476	1597	1602	1645	237
ERR3766903.fa	1475	1475	1605	1462	1583	244	1603	1479	1603	1607	1611	1479	1606	1478	1605	1605	237	1474	1457	1603	1643	1611	314	1606	1607	1643	1609	1607	1603	1643	1609	1606	1604	1447	1450	1455	1454	1455	1454	238	1603	1456	1602	1610	1476	1599	1603	1643	240
ERR3766905.fa	1475	1475	1605	1462	1583	242	1603	1479	1603	1607	1611	1479	1606	1478	1605	1605	235	1474	1457	1603	1643	1611	313	1606	1607	1643	1609	1607	1603	1643	1609	1606	1604	1447	1450	1455	1454	1455	1454	236	1603	1456	1602	1610	1476	1599	1603	1643	238
ERR3766906.fa	1475	1475	1605	1462	1583	242	1603	1479	1603	1607	1611	1479	1606	1478	1605	1605	235	1474	1457	1603	1643	1611	313	1606	1607	1643	1609	1607	1603	1643	1609	1606	1604	1447	1450	1455	1454	1455	1454	236	1603	1456	1602	1610	1476	1599	1603	1643	238
ERR3766907.fa	1475	1475	1605	1462	1583	242	1603	1479	1603	1607	1611	1479	1606	1478	1605	1605	235	1474	1457	1603	1643	1611	313	1606	1607	1643	1609	1607	1603	1643	1609	1606	1604	1447	1450	1455	1454	1455	1454	236	1603	1456	1602	1610	1476	1599	1603	1643	238
ERR3766909.fa	1475	1475	1605	1462	1583	242	1603	1479	1603	1607	1611	1479	1606	1478	1605	1605	235	1474	1457	1603	1643	1611	313	1606	1607	1643	1609	1607	1603	1643	1609	1606	1604	1447	1450	1455	1454	1455	1454	236	1603	1456	1602	1610	1476	1599	1603	1643	238
ERR3766911.fa	1475	1475	1605	1462	1583	244	1603	1479	1603	1607	1611	1479	1606	1478	1605	1605	237	1474	1457	1603	1643	1611	314	1606	1607	1643	1609	1607	1603	1643	1609	1606	1604	1447	1450	1455	1454	1455	1454	238	1603	1456	1602	1610	1476	1599	1603	1643	240
ERR3766912.fa	1475	1475	1605	1462	1583	242	1603	1479	1603	1607	1611	1479	1606	1478	1605	1605	235	1474	1457	1603	1643	1611	313	1606	1607	1643	1609	1607	1603	1643	1609	1606	1604	1447	1450	1455	1454	1455	1454	236	1603	1456	1602	1610	1476	1599	1603	1643	238
ERR3766914.fa	1475	1475	1605	1462	1583	242	1603	1479	1603	1607	1611	1479	1606	1478	1605	1605	235	1474	1457	1603	1643	1611	313	1606	1607	1643	1609	1607	1603	1643	1609	1606	1604	1447	1450	1455	1454	1455	1454	236	1603	1456	1602	1610	1476	1599	1603	1643	238
ERR3766915.fa	426	426	1594	1433	1596	1467	1592	440	1592	1596	1599	425	1596	430	1605	1594	1461	425	1429	1596	1648	1599	1463	1594	1598	1648	1600	1593	1592	1648	1595	1597	1593	1450	1454	1429	1456	1430	1429	1459	1592	1429	1591	1600	431	1600	1592	1648	1461
ERR3766916.fa	1476	1476	1600	1457	1580	249	1598	1480	1598	1602	1606	1481	1601	1480	1601	1600	239	1474	1452	1598	1641	1606	320	1601	1602	1641	1604	1602	1598	1641	1604	1601	1599	1443	1446	1450	1450	1450	1449	242	1598	1451	1597	1605	1478	1594	1598	1641	244
ERR3766917.fa	1476	1476	1600	1457	1580	249	1598	1480	1598	1602	1606	1481	1601	1480	1601	1600	239	1474	1452	1598	1641	1606	320	1601	1602	1641	1604	1602	1598	1641	1604	1601	1599	1443	1446	1450	1450	1450	1449	242	1598	1451	1597	1605	1478	1594	1598	1641	244
ERR3766918.fa	1475	1475	1605	1462	1583	244	1603	1480	1603	1607	1611	1480	1606	1479	1605	1605	237	1475	1457	1603	1643	1611	316	1606	1607	1643	1609	1607	1603	1643	1609	1606	1604	1447	1450	1455	1454	1455	1454	238	1603	1456	1602	1610	1477	1599	1603	1643	240
ERR3766919.fa	1476	1476	1600	1457	1580	249	1598	1480	1598	1602	1606	1481	1601	1480	1601	1600	239	1474	1452	1598	1641	1606	320	1601	1602	1641	1604	1602	1598	1641	1604	1601	1599	1443	1446	1450	1450	1450	1449	242	1598	1451	1597	1605	1478	1594	1598	1641	244
ERR3766920.fa	1476	1476	1600	1457	1580	249	1598	1480	1598	1602	1606	1481	1601	1480	1601	1600	239	1474	1452	1598	1641	1606	320	1601	1602	1641	1604	1602	1598	1641	1604	1601	1599	1443	1446	1450	1450	1450	1449	242	1598	1451	1597	1605	1478	1594	1598	1641	244
ERR3766921.fa	1476	1476	1600	1457	1580	249	1598	1480	1598	1602	1606	1481	1601	1480	1601	1600	239	1474	1452	1598	1641	1606	320	1601	1602	1641	1604	1602	1598	1641	1604	1601	1599	1443	1446	1450	1450	1450	1449	242	1598	1451	1597	1605	1478	1594	1598	1641	244
ERR3766922.fa	1475	1475	1605	1462	1583	244	1603	1480	1603	1607	1611	1480	1606	1479	1605	1605	237	1475	1457	1603	1643	1611	316	1606	1607	1643	1609	1607	1603	1643	1609	1606	1604	1447	1450	1455	1454	1455	1454	238	1603	1456	1602	1610	1477	1599	1603	1643	240
ERR3766923.fa	1476	1476	1600	1457	1580	249	1598	1480	1598	1602	1606	1481	1601	1480	1601	1600	239	1474	1452	1598	1641	1606	320	1601	1602	1641	1604	1602	1598	1641	1604	1601	1599	1443	1446	1450	1450	1450	1449	242	1598	1451	1597	1605	1478	1594	1598	1641	244
ERR3766924.fa	1476	1476	1600	1457	1580	250	1598	1480	1598	1602	1606	1481	1601	1480	1601	1600	240	1474	1452	1598	1641	1606	321	1601	1602	1641	1604	1602	1598	1641	1604	1601	1599	1443	1446	1450	1450	1450	1449	243	1598	1451	1597	1605	1478	1594	1598	1641	245
ERR3766925.fa	1474	1474	1604	1461	1582	243	1602	1479	1602	1606	1610	1479	1605	1478	1604	1604	236	1474	1456	1602	1642	1610	315	1605	1606	1642	1608	1606	1602	1642	1608	1605	1603	1447	1450	1454	1454	1454	1453	237	1602	1455	1601	1609	1476	1598	1602	1642	239
ERR3766927.fa	1476	1476	1600	1457	1580	249	1598	1480	1598	1602	1606	1481	1601	1480	1601	1600	239	1474	1452	1598	1641	1606	320	1601	1602	1641	1604	1602	1598	1641	1604	1601	1599	1443	1446	1450	1450	1450	1449	242	1598	1451	1597	1605	1478	1594	1598	1641	244
ERR3766928.fa	1475	1475	1605	1462	1583	243	1603	1480	1603	1607	1611	1480	1606	1479	1605	1605	236	1475	1457	1603	1643	1611	315	1606	1607	1643	1609	1607	1603	1643	1609	1606	1604	1447	1450	1455	1454	1455	1454	237	1603	1456	1602	1610	1477	1599	1603	1643	239
ERR3766929.fa	1475	1475	1605	1462	1583	243	1603	1480	1603	1607	1611	1480	1606	1479	1605	1605	236	1475	1457	1603	1643	1611	315	1606	1607	1643	1609	1607	1603	1643	1609	1606	1604	1447	1450	1455	1454	1455	1454	237	1603	1456	1602	1610	1477	1599	1603	1643	239
ERR3766930.fa	426	426	1594	1433	1596	1467	1592	440	1592	1596	1599	425	1596	430	1605	1594	1461	425	1429	1596	1648	1599	1463	1594	1598	1648	1600	1593	1592	1648	1595	1597	1593	1450	1454	1429	1456	1430	1429	1459	1592	1429	1591	1600	431	1600	1592	1648	1461
ERR3766932.fa	426	426	1594	1433	1596	1467	1592	440	1592	1596	1599	425	1596	430	1605	1594	1461	425	1429	1596	1648	1599	1463	1594	1598	1648	1600	1593	1592	1648	1595	1597	1593	1450	1454	1429	1456	1430	1429	1459	1592	1429	1591	1600	431	1600	1592	1648	1461
ERR3766934.fa	1498	1498	1590	1489	1594	1411	1589	1490	1589	1593	1596	1496	1591	1495	1605	1589	1399	1490	1485	1590	1631	1596	1414	1591	1591	1631	1593	1591	1589	1631	1593	1590	1591	1456	1460	1486	1462	1486	1485	1406	1589	1488	1588	1593	1492	1597	1589	1631	1404
ERR3766935.fa	1477	1477	1607	1462	1584	249	1605	1480	1605	1609	1613	1481	1608	1480	1605	1606	243	1475	1457	1605	1648	1613	253	1608	1609	1648	1611	1609	1605	1648	1611	1608	1606	1446	1449	1456	1453	1456	1455	245	1605	1457	1604	1612	1478	1599	1605	1648	247
ERR387186.fa	1469	1469	1596	1452	1579	260	1594	1475	1594	1598	1602	1476	1597	1475	1600	1595	252	1470	1447	1594	1637	1602	315	1597	1598	1637	1600	1598	1594	1637	1600	1597	1595	1437	1440	1445	1444	1445	1444	252	1594	1446	1593	1601	1472	1594	1594	1637	253
ERR3902726.fa	1475	1475	1605	1462	1583	243	1603	1480	1603	1607	1611	1480	1606	1479	1605	1605	236	1475	1457	1603	1643	1611	315	1606	1607	1643	1609	1607	1603	1643	1609	1606	1604	1447	1450	1455	1454	1455	1454	237	1603	1456	1602	1610	1477	1599	1603	1643	239
ERR3902727.fa	1475	1475	1605	1462	1583	243	1603	1480	1603	1607	1611	1480	1606	1479	1605	1605	236	1475	1457	1603	1643	1611	315	1606	1607	1643	1609	1607	1603	1643	1609	1606	1604	1447	1450	1455	1454	1455	1454	237	1603	1456	1602	1610	1477	1599	1603	1643	239
ERR3902728.fa	1475	1475	1605	1462	1583	244	1603	1480	1603	1607	1611	1480	1606	1479	1605	1605	237	1475	1457	1603	1643	1611	316	1606	1607	1643	1609	1607	1603	1643	1609	1606	1604	1447	1450	1455	1454	1455	1454	238	1603	1456	1602	1610	1477	1599	1603	1643	240
ERR3902729.fa	1475	1475	1605	1462	1583	243	1603	1480	1603	1607	1611	1480	1606	1479	1605	1605	236	1475	1457	1603	1643	1611	315	1606	1607	1643	1609	1607	1603	1643	1609	1606	1604	1447	1450	1455	1454	1455	1454	237	1603	1456	1602	1610	1477	1599	1603	1643	239
ERR3902730.fa	1474	1474	1604	1460	1582	242	1602	1478	1602	1606	1610	1479	1605	1478	1603	1603	234	1473	1455	1602	1645	1610	245	1605	1606	1645	1608	1606	1602	1645	1608	1605	1603	1443	1446	1454	1450	1454	1453	236	1602	1455	1601	1609	1476	1597	1602	1645	238
ERR3902731.fa	1474	1474	1604	1460	1582	241	1602	1478	1602	1606	1610	1479	1605	1478	1603	1603	233	1473	1455	1602	1645	1610	244	1605	1606	1645	1608	1606	1602	1645	1608	1605	1603	1443	1446	1454	1450	1454	1453	235	1602	1455	1601	1609	1476	1597	1602	1645	237
ERR3902733.fa	422	422	1595	1436	1594	1464	1593	439	1593	1597	1600	422	1597	427	1604	1595	1459	422	1432	1597	1650	1600	1461	1595	1599	1650	1601	1594	1593	1650	1596	1598	1594	1447	1451	1432	1453	1433	1432	1457	1593	1432	1592	1601	427	1599	1593	1650	1458
ERR3985788.fa	423	423	1595	1436	1594	1464	1593	440	1593	1597	1600	423	1597	428	1604	1595	1459	423	1432	1597	1650	1600	1461	1595	1599	1650	1601	1594	1593	1650	1596	1598	1594	1447	1451	1432	1453	1433	1432	1457	1593	1432	1592	1601	428	1599	1593	1650	1458
ERR3985790.fa	1475	1475	1605	1462	1583	243	1603	1480	1603	1607	1611	1480	1606	1479	1605	1605	236	1475	1457	1603	1643	1611	315	1606	1607	1643	1609	1607	1603	1643	1609	1606	1604	1447	1450	1455	1454	1455	1454	237	1603	1456	1602	1610	1477	1599	1603	1643	239
ERR3985792.fa	423	423	1595	1436	1594	1464	1593	440	1593	1597	1600	423	1597	428	1604	1595	1459	423	1432	1597	1650	1600	1461	1595	1599	1650	1601	1594	1593	1650	1596	1598	1594	1447	1451	1432	1453	1433	1432	1457	1593	1432	1592	1601	428	1599	1593	1650	1458
ERR3985796.fa	1475	1475	1605	1462	1583	243	1603	1480	1603	1607	1611	1480	1606	1479	1605	1605	236	1475	1457	1603	1643	1611	315	1606	1607	1643	1609	1607	1603	1643	1609	1606	1604	1447	1450	1455	1454	1455	1454	237	1603	1456	1602	1610	1477	1599	1603	1643	239
ERR3985798.fa	1475	1475	1605	1463	1584	244	1603	1479	1603	1607	1611	1479	1606	1478	1605	1605	237	1474	1458	1603	1643	1611	315	1606	1607	1643	1609	1607	1603	1643	1609	1606	1604	1447	1450	1456	1454	1456	1455	238	1603	1457	1602	1610	1476	1600	1603	1643	240
ERR3985800.fa	1475	1475	1605	1463	1584	244	1603	1479	1603	1607	1611	1479	1606	1478	1605	1605	237	1474	1458	1603	1643	1611	315	1606	1607	1643	1609	1607	1603	1643	1609	1606	1604	1447	1450	1456	1454	1456	1455	238	1603	1457	1602	1610	1476	1600	1603	1643	240
ERR3985802.fa	1476	1476	1600	1457	1580	249	1598	1480	1598	1602	1606	1481	1601	1480	1601	1600	239	1474	1452	1598	1641	1606	320	1601	1602	1641	1604	1602	1598	1641	1604	1601	1599	1443	1446	1450	1450	1450	1449	242	1598	1451	1597	1605	1478	1594	1598	1641	244
ERR3985804.fa	1477	1477	1606	1462	1584	254	1604	1482	1604	1608	1611	1483	1607	1482	1606	1606	244	1477	1457	1604	1646	1611	320	1607	1607	1646	1610	1608	1604	1646	1610	1606	1605	1450	1453	1455	1457	1455	1454	247	1604	1456	1603	1611	1480	1600	1604	1646	248
ERR3985806.fa	1478	1478	1604	1460	1583	223	1602	1483	1602	1606	1610	1484	1605	1483	1605	1602	214	1477	1455	1602	1644	1610	303	1605	1606	1644	1608	1606	1602	1644	1608	1605	1603	1445	1448	1453	1451	1453	1452	214	1602	1454	1601	1609	1480	1599	1602	1644	214
ERR3985808.fa	1477	1477	1606	1462	1584	254	1604	1482	1604	1608	1611	1483	1607	1482	1606	1606	244	1477	1457	1604	1646	1611	320	1607	1607	1646	1610	1608	1604	1646	1610	1606	1605	1450	1453	1455	1457	1455	1454	247	1604	1456	1603	1611	1480	1600	1604	1646	248
ERR3985812.fa	1475	1475	1605	1462	1583	244	1603	1480	1603	1607	1611	1480	1606	1479	1605	1605	237	1475	1457	1603	1643	1611	316	1606	1607	1643	1609	1607	1603	1643	1609	1606	1604	1447	1450	1455	1454	1455	1454	238	1603	1456	1602	1610	1477	1599	1603	1643	240
ERR3985814.fa	1477	1477	1607	1462	1584	249	1605	1480	1605	1609	1613	1481	1608	1480	1605	1606	243	1475	1457	1605	1648	1613	253	1608	1609	1648	1611	1609	1605	1648	1611	1608	1606	1446	1449	1456	1453	1456	1455	245	1605	1457	1604	1612	1478	1599	1605	1648	247
ERR3985816.fa	1477	1477	1607	1462	1584	249	1605	1480	1605	1609	1613	1481	1608	1480	1605	1606	243	1475	1457	1605	1648	1613	253	1608	1609	1648	1611	1609	1605	1648	1611	1608	1606	1446	1449	1456	1453	1456	1455	245	1605	1457	1604	1612	1478	1599	1605	1648	247
ERR3985818.fa	1477	1477	1607	1462	1584	249	1605	1480	1605	1609	1613	1481	1608	1480	1605	1606	243	1475	1457	1605	1648	1613	253	1608	1609	1648	1611	1609	1605	1648	1611	1608	1606	1446	1449	1456	1453	1456	1455	245	1605	1457	1604	1612	1478	1599	1605	1648	247
ERR3985820.fa	1477	1477	1607	1462	1584	249	1605	1480	1605	1609	1613	1481	1608	1480	1605	1606	243	1475	1457	1605	1648	1613	253	1608	1609	1648	1611	1609	1605	1648	1611	1608	1606	1446	1449	1456	1453	1456	1455	245	1605	1457	1604	1612	1478	1599	1605	1648	247
ERR3985824.fa	1475	1475	1605	1462	1583	244	1603	1480	1603	1607	1611	1480	1606	1479	1605	1605	237	1475	1457	1603	1643	1611	316	1606	1607	1643	1609	1607	1603	1643	1609	1606	1604	1447	1450	1455	1454	1455	1454	238	1603	1456	1602	1610	1477	1599	1603	1643	240
ERR3985826.fa	1498	1498	1590	1489	1594	1411	1589	1490	1589	1593	1596	1496	1591	1495	1605	1589	1399	1490	1485	1590	1631	1596	1414	1591	1591	1631	1593	1591	1589	1631	1593	1590	1591	1456	1460	1486	1462	1486	1485	1406	1589	1488	1588	1593	1492	1597	1589	1631	1404
ERR3985828.fa	1475	1475	1605	1462	1583	243	1603	1480	1603	1607	1611	1480	1606	1479	1605	1605	236	1475	1457	1603	1643	1611	315	1606	1607	1643	1609	1607	1603	1643	1609	1606	1604	1447	1450	1455	1454	1455	1454	237	1603	1456	1602	1610	1477	1599	1603	1643	239
ERR3985830.fa	1475	1475	1605	1462	1583	243	1603	1480	1603	1607	1611	1480	1606	1479	1605	1605	236	1475	1457	1603	1643	1611	315	1606	1607	1643	1609	1607	1603	1643	1609	1606	1604	1447	1450	1455	1454	1455	1454	237	1603	1456	1602	1610	1477	1599	1603	1643	239
ERR3985834.fa	1475	1475	1605	1462	1583	243	1603	1480	1603	1607	1611	1480	1606	1479	1605	1605	236	1475	1457	1603	1643	1611	315	1606	1607	1643	1609	1607	1603	1643	1609	1606	1604	1447	1450	1455	1454	1455	1454	237	1603	1456	1602	1610	1477	1599	1603	1643	239
ERR3985836.fa	1475	1475	1605	1462	1583	243	1603	1480	1603	1607	1611	1480	1606	1479	1605	1605	236	1475	1457	1603	1643	1611	315	1606	1607	1643	1609	1607	1603	1643	1609	1606	1604	1447	1450	1455	1454	1455	1454	237	1603	1456	1602	1610	1477	1599	1603	1643	239
ERR3985838.fa	1475	1475	1605	1462	1583	243	1603	1480	1603	1607	1611	1480	1606	1479	1605	1605	236	1475	1457	1603	1643	1611	315	1606	1607	1643	1609	1607	1603	1643	1609	1606	1604	1447	1450	1455	1454	1455	1454	237	1603	1456	1602	1610	1477	1599	1603	1643	239
ERR3985842.fa	1478	1478	1606	1463	1584	261	1604	1482	1604	1608	1611	1483	1607	1482	1606	1606	252	1477	1458	1604	1646	1611	327	1607	1607	1646	1610	1608	1604	1646	1610	1606	1605	1451	1454	1456	1458	1456	1455	254	1604	1457	1603	1611	1480	1600	1604	1646	255
ERR3985844.fa	1477	1477	1604	1459	1582	250	1602	1482	1602	1606	1610	1483	1605	1482	1604	1604	243	1477	1455	1602	1642	1610	321	1605	1606	1642	1608	1606	1602	1642	1608	1605	1603	1448	1452	1453	1456	1453	1452	246	1602	1453	1601	1609	1480	1598	1602	1642	248
ERR3985846.fa	1477	1477	1604	1459	1582	250	1602	1482	1602	1606	1610	1483	1605	1482	1604	1604	243	1477	1455	1602	1642	1610	321	1605	1606	1642	1608	1606	1602	1642	1608	1605	1603	1448	1452	1453	1456	1453	1452	246	1602	1453	1601	1609	1480	1598	1602	1642	248
ERR3985850.fa	438	438	1597	1439	1594	1470	1595	467	1596	1599	1602	451	1599	455	1603	1597	1464	453	1436	1598	1648	1602	1466	1597	1599	1648	1602	1597	1595	1648	1599	1598	1596	1449	1453	1435	1454	1436	1435	1463	1595	1436	1594	1603	453	1598	1595	1648	1465
ERR3985852.fa	439	439	1598	1440	1595	1471	1596	467	1597	1600	1603	451	1600	455	1604	1598	1465	453	1437	1599	1649	1603	1467	1598	1600	1649	1603	1598	1596	1649	1600	1599	1597	1450	1454	1436	1455	1437	1436	1464	1596	1437	1595	1604	453	1599	1596	1649	1466
ERR3985854.fa	439	439	1597	1439	1594	1470	1595	467	1596	1599	1602	451	1599	455	1603	1597	1464	453	1436	1598	1648	1602	1466	1597	1599	1648	1602	1597	1595	1648	1599	1598	1596	1449	1453	1435	1454	1436	1435	1463	1595	1436	1594	1603	453	1598	1595	1648	1465
ERR3985868.fa	1476	1476	1606	1460	1583	229	1604	1481	1604	1608	1612	1482	1607	1481	1604	1604	222	1476	1455	1604	1646	1612	241	1607	1608	1646	1610	1608	1604	1646	1610	1607	1605	1447	1450	1454	1454	1454	1453	222	1604	1455	1603	1611	1478	1598	1604	1646	224
ERR3985869.fa	1475	1475	1603	1459	1583	246	1601	1478	1601	1605	1609	1480	1604	1479	1603	1603	237	1473	1454	1601	1642	1609	319	1604	1605	1642	1607	1605	1601	1642	1607	1604	1602	1445	1449	1452	1453	1452	1451	242	1601	1453	1600	1608	1477	1597	1601	1642	244
ERR3985870.fa	1476	1476	1606	1460	1583	229	1604	1481	1604	1608	1612	1482	1607	1481	1604	1604	222	1476	1455	1604	1646	1612	241	1607	1608	1646	1610	1608	1604	1646	1610	1607	1605	1447	1450	1454	1454	1454	1453	222	1604	1455	1603	1611	1478	1598	1604	1646	224
ERR3985871.fa	1476	1476	1604	1460	1584	246	1602	1479	1602	1606	1610	1481	1605	1480	1604	1604	237	1474	1455	1602	1643	1610	319	1605	1606	1643	1608	1606	1602	1643	1608	1605	1603	1446	1450	1453	1454	1453	1452	242	1602	1454	1601	1609	1478	1598	1602	1643	244
ERR3985872.fa	1476	1476	1606	1460	1583	229	1604	1481	1604	1608	1612	1482	1607	1481	1604	1604	222	1476	1455	1604	1646	1612	241	1607	1608	1646	1610	1608	1604	1646	1610	1607	1605	1447	1450	1454	1454	1454	1453	222	1604	1455	1603	1611	1478	1598	1604	1646	224
ERR3985892.fa	1477	1477	1604	1459	1582	250	1602	1482	1602	1606	1610	1483	1605	1482	1604	1604	243	1477	1455	1602	1642	1610	321	1605	1606	1642	1608	1606	1602	1642	1608	1605	1603	1448	1452	1453	1456	1453	1452	246	1602	1453	1601	1609	1480	1598	1602	1642	248
ERR3985924.fa	1478	1478	1602	1461	1582	212	1599	1479	1599	1603	1607	1481	1602	1480	1603	1600	204	1475	1456	1599	1642	1607	295	1602	1603	1642	1605	1603	1599	1642	1605	1602	1600	1442	1445	1454	1449	1454	1453	204	1599	1455	1598	1606	1478	1597	1599	1642	206
ERR3985926.fa	1478	1478	1602	1461	1582	212	1599	1479	1599	1603	1607	1481	1602	1480	1603	1600	204	1475	1456	1599	1642	1607	295	1602	1603	1642	1605	1603	1599	1642	1605	1602	1600	1442	1445	1454	1449	1454	1453	204	1599	1455	1598	1606	1478	1597	1599	1642	206
ERR4023224.fa	1476	1476	1604	1460	1584	246	1602	1479	1602	1606	1610	1481	1605	1480	1604	1604	237	1474	1455	1602	1643	1610	319	1605	1606	1643	1608	1606	1602	1643	1608	1605	1603	1446	1450	1453	1454	1453	1452	242	1602	1454	1601	1609	1478	1598	1602	1643	244
ERR4188464.fa	1478	1478	1606	1463	1583	244	1604	1482	1604	1608	1612	1482	1607	1481	1604	1606	235	1477	1458	1604	1643	1612	314	1607	1608	1643	1610	1608	1604	1643	1610	1607	1605	1446	1449	1456	1453	1456	1455	237	1604	1457	1603	1611	1479	1598	1604	1643	239
ERR4188467.fa	1478	1478	1606	1463	1583	244	1604	1482	1604	1608	1612	1482	1607	1481	1604	1606	235	1477	1458	1604	1643	1612	314	1607	1608	1643	1610	1608	1604	1643	1610	1607	1605	1446	1449	1456	1453	1456	1455	237	1604	1457	1603	1611	1479	1598	1604	1643	239
ERR4634609.fa	1481	1481	1606	1462	1585	236	1604	1484	1604	1608	1612	1485	1607	1484	1607	1604	227	1478	1457	1604	1646	1612	317	1607	1608	1646	1610	1608	1604	1646	1610	1607	1605	1445	1448	1455	1451	1455	1454	226	1604	1456	1603	1611	1481	1601	1604	1646	227
ERR4634611.fa	1480	1480	1606	1461	1585	235	1604	1483	1604	1608	1612	1484	1607	1483	1607	1604	226	1477	1456	1604	1646	1612	317	1607	1608	1646	1610	1608	1604	1646	1610	1607	1605	1445	1448	1454	1451	1454	1453	225	1604	1455	1603	1611	1480	1601	1604	1646	226
ERR4634642.fa	1480	1480	1606	1462	1585	236	1604	1483	1604	1608	1612	1484	1607	1483	1607	1604	227	1477	1457	1604	1646	1612	317	1607	1608	1646	1610	1608	1604	1646	1610	1607	1605	1445	1448	1455	1451	1455	1454	226	1604	1456	1603	1611	1480	1601	1604	1646	227
ERR4634644.fa	1478	1478	1604	1460	1584	240	1602	1481	1602	1606	1610	1481	1605	1480	1604	1604	231	1476	1455	1602	1643	1610	310	1605	1606	1643	1608	1606	1602	1643	1608	1605	1603	1447	1450	1453	1454	1453	1452	232	1602	1454	1601	1609	1478	1598	1602	1643	234
ERR4634646.fa	1478	1478	1604	1460	1584	240	1602	1481	1602	1606	1610	1481	1605	1480	1604	1604	231	1476	1455	1602	1643	1610	310	1605	1606	1643	1608	1606	1602	1643	1608	1605	1603	1447	1450	1453	1454	1453	1452	232	1602	1454	1601	1609	1478	1598	1602	1643	234
ERR5417014.fa	1479	1479	1603	1465	1583	232	1601	1483	1601	1605	1609	1485	1604	1484	1605	1602	225	1477	1461	1601	1645	1609	224	1604	1605	1645	1605	1605	1601	1645	1607	1604	1602	1447	1450	1459	1453	1459	1458	222	1601	1460	1600	1606	1482	1599	1601	1645	224
ERR5417015.fa	1478	1478	1603	1461	1585	223	1601	1481	1601	1605	1609	1484	1604	1483	1603	1602	214	1476	1457	1601	1644	1609	217	1604	1605	1644	1605	1605	1601	1644	1607	1604	1602	1447	1450	1455	1454	1455	1454	214	1601	1456	1600	1606	1481	1597	1601	1644	216
ERR5417016.fa	1476	1476	1603	1461	1585	216	1601	1479	1601	1605	1609	1482	1604	1481	1604	1602	207	1475	1456	1601	1644	1609	213	1604	1605	1644	1605	1605	1601	1644	1607	1604	1602	1447	1450	1454	1454	1454	1453	207	1601	1455	1600	1606	1479	1598	1601	1644	209
ERR5417017.fa	1470	1470	1602	1456	1582	225	1600	1476	1600	1604	1608	1477	1603	1476	1605	1601	217	1471	1451	1600	1644	1608	230	1603	1604	1644	1605	1604	1600	1644	1606	1603	1601	1444	1447	1449	1451	1449	1448	217	1600	1450	1599	1606	1474	1599	1600	1644	219
ERR5417018.fa	449	449	1602	1443	1598	1469	1600	466	1600	1604	1607	456	1604	460	1605	1602	1464	458	1440	1603	1651	1607	1463	1602	1604	1651	1607	1602	1600	1651	1604	1603	1601	1453	1456	1439	1459	1440	1439	1462	1600	1440	1599	1608	453	1600	1600	1651	1463
ERR5417019.fa	459	459	1607	1443	1602	1480	1605	467	1605	1609	1612	454	1609	457	1610	1607	1476	454	1440	1608	1658	1612	1475	1607	1609	1658	1612	1607	1605	1658	1609	1608	1606	1461	1464	1439	1466	1440	1439	1474	1605	1440	1604	1613	453	1605	1605	1658	1475
ERR5417020.fa	1455	1455	1586	1439	1564	213	1584	1461	1584	1588	1592	1461	1587	1460	1588	1585	203	1456	1434	1584	1626	1592	221	1588	1588	1626	1589	1588	1584	1626	1590	1587	1585	1428	1431	1432	1435	1432	1431	204	1584	1433	1583	1590	1458	1582	1584	1626	206
ERR5417021.fa	1471	1471	1603	1456	1583	223	1601	1477	1601	1605	1609	1478	1604	1477	1606	1602	213	1472	1451	1601	1645	1609	230	1604	1605	1645	1606	1605	1601	1645	1607	1604	1602	1444	1447	1449	1451	1449	1448	213	1601	1450	1600	1607	1475	1600	1601	1645	215
ERR5417022.fa	1471	1471	1600	1454	1579	230	1598	1476	1598	1602	1606	1478	1601	1477	1603	1599	219	1472	1449	1598	1642	1606	237	1601	1601	1642	1603	1602	1598	1642	1604	1600	1599	1441	1444	1447	1448	1447	1446	219	1598	1448	1597	1604	1475	1597	1598	1642	222
ERR5417023.fa	448	448	1603	1440	1594	1471	1601	468	1601	1604	1608	456	1605	458	1605	1603	1465	456	1438	1604	1652	1608	1469	1602	1604	1652	1608	1602	1601	1652	1604	1603	1602	1458	1462	1436	1464	1437	1436	1465	1601	1439	1600	1609	459	1600	1601	1652	1467
ERR5417024.fa	1470	1470	1598	1456	1580	224	1596	1475	1596	1600	1604	1476	1599	1475	1601	1597	215	1470	1451	1596	1641	1604	229	1599	1600	1641	1601	1600	1596	1641	1602	1599	1597	1441	1444	1449	1448	1449	1448	214	1596	1450	1595	1602	1473	1595	1596	1641	216
ERR5417025.fa	1469	1469	1600	1454	1580	221	1598	1476	1598	1602	1606	1475	1601	1474	1603	1599	212	1470	1449	1598	1642	1606	230	1601	1602	1642	1603	1602	1598	1642	1604	1601	1599	1443	1446	1447	1450	1447	1446	212	1598	1448	1597	1604	1472	1597	1598	1642	214
ERR5417026.fa	1468	1468	1597	1454	1579	230	1595	1473	1595	1599	1603	1474	1598	1473	1600	1596	219	1468	1449	1595	1640	1603	237	1598	1599	1640	1600	1599	1595	1640	1601	1598	1596	1440	1443	1447	1447	1447	1446	218	1595	1448	1594	1601	1471	1594	1595	1640	221
ERR5417027.fa	1474	1474	1600	1457	1580	225	1598	1478	1598	1602	1606	1480	1601	1479	1603	1599	214	1473	1452	1598	1642	1606	231	1601	1602	1642	1603	1602	1598	1642	1604	1601	1599	1442	1445	1450	1449	1450	1449	214	1598	1451	1597	1604	1477	1597	1598	1642	215
ERR5417028.fa	444	444	1597	1438	1591	1469	1595	455	1595	1599	1602	442	1599	444	1601	1597	1463	443	1436	1598	1647	1602	1467	1597	1598	1647	1602	1597	1595	1647	1599	1597	1596	1450	1454	1434	1456	1435	1434	1463	1595	1437	1594	1603	445	1596	1595	1647	1465
ERR5417029.fa	1473	1473	1603	1460	1583	228	1601	1479	1601	1605	1609	1480	1604	1479	1606	1602	217	1474	1455	1601	1645	1609	231	1604	1605	1645	1606	1605	1601	1645	1607	1604	1602	1446	1449	1453	1453	1453	1452	217	1601	1454	1600	1607	1477	1600	1601	1645	219
ERR5417030.fa	442	442	1601	1435	1596	1468	1599	454	1599	1603	1606	448	1603	452	1605	1601	1463	447	1432	1602	1650	1606	1463	1601	1603	1650	1606	1601	1599	1650	1603	1602	1600	1454	1458	1431	1460	1432	1431	1461	1599	1432	1598	1607	444	1600	1599	1650	1462
ERR5417031.fa	445	445	1602	1440	1598	1470	1600	459	1600	1604	1607	449	1604	453	1606	1602	1465	450	1436	1603	1651	1607	1464	1602	1604	1651	1607	1602	1600	1651	1604	1603	1601	1453	1457	1435	1459	1436	1435	1463	1600	1436	1599	1608	449	1601	1600	1651	1464
ERR5417032.fa	1476	1476	1605	1458	1583	242	1603	1480	1603	1607	1610	1481	1606	1480	1603	1605	228	1475	1453	1603	1643	1610	306	1606	1607	1643	1609	1607	1603	1643	1609	1606	1604	1446	1449	1451	1453	1451	1450	232	1603	1451	1602	1610	1478	1597	1603	1643	233
ERR5417033.fa	456	456	1605	1441	1601	1479	1603	467	1603	1607	1610	455	1607	459	1609	1605	1475	455	1438	1607	1656	1610	1474	1605	1607	1656	1610	1605	1603	1656	1607	1606	1604	1459	1463	1437	1465	1438	1437	1473	1603	1438	1602	1611	453	1604	1603	1656	1474
ERR5417034.fa	1471	1471	1603	1459	1584	229	1601	1477	1601	1605	1609	1479	1604	1478	1607	1602	219	1473	1454	1601	1647	1609	239	1604	1605	1647	1606	1605	1601	1647	1607	1604	1602	1448	1451	1452	1455	1452	1451	220	1601	1453	1600	1607	1476	1601	1601	1647	222
ERR5417035.fa	1471	1471	1603	1459	1584	231	1601	1477	1601	1605	1609	1479	1604	1478	1607	1602	221	1473	1454	1601	1647	1609	242	1604	1605	1647	1606	1605	1601	1647	1607	1604	1602	1449	1452	1452	1456	1452	1451	222	1601	1453	1600	1607	1476	1601	1601	1647	224
ERR5417036.fa	1468	1468	1598	1454	1577	222	1596	1473	1596	1600	1604	1474	1599	1473	1599	1597	213	1468	1450	1596	1639	1604	235	1599	1600	1639	1601	1600	1596	1639	1602	1599	1597	1440	1443	1448	1447	1448	1447	213	1596	1449	1595	1602	1471	1593	1596	1639	215
ERR5417037.fa	1468	1468	1597	1455	1578	220	1595	1473	1595	1599	1603	1474	1598	1473	1600	1596	211	1468	1451	1595	1640	1603	229	1598	1599	1640	1600	1599	1595	1640	1601	1598	1596	1439	1442	1449	1446	1449	1448	211	1595	1450	1594	1601	1471	1594	1595	1640	213
ERR5417038.fa	412	412	1599	1435	1593	1464	1597	434	1597	1601	1604	416	1601	420	1604	1599	1460	414	1433	1601	1649	1604	1463	1599	1602	1649	1605	1599	1597	1649	1601	1601	1598	1455	1459	1432	1461	1433	1432	1459	1597	1433	1596	1605	422	1599	1597	1649	1461
ERR5417039.fa	403	403	1590	1426	1589	1461	1588	419	1588	1592	1595	404	1592	407	1600	1590	1455	403	1422	1592	1646	1595	1458	1590	1594	1646	1596	1589	1588	1646	1591	1593	1589	1443	1447	1422	1449	1423	1422	1453	1588	1422	1587	1596	410	1595	1588	1646	1455
ERR5417040.fa	1473	1473	1600	1460	1583	221	1598	1477	1598	1602	1606	1479	1601	1478	1601	1599	214	1473	1455	1598	1642	1606	212	1601	1602	1642	1602	1602	1598	1642	1604	1601	1599	1447	1450	1453	1454	1453	1452	212	1598	1454	1597	1603	1476	1595	1598	1642	215
ERR5417041.fa	395	395	1591	1427	1591	1460	1589	414	1589	1593	1596	397	1593	402	1602	1591	1455	396	1423	1593	1647	1596	1458	1591	1595	1647	1597	1590	1589	1647	1592	1594	1590	1442	1446	1423	1448	1424	1423	1453	1589	1423	1588	1597	403	1597	1589	1647	1455
ERR5417042.fa	395	395	1592	1428	1592	1461	1590	414	1590	1594	1597	397	1594	402	1603	1592	1456	397	1424	1594	1648	1597	1459	1592	1596	1648	1598	1591	1590	1648	1593	1595	1591	1443	1447	1424	1449	1425	1424	1454	1590	1424	1589	1598	403	1598	1590	1648	1456
ERR5417043.fa	1476	1476	1602	1460	1581	225	1600	1481	1600	1603	1608	1483	1603	1482	1603	1601	218	1477	1455	1600	1643	1608	218	1602	1604	1643	1604	1604	1600	1643	1606	1603	1601	1443	1446	1453	1450	1453	1452	215	1600	1454	1599	1605	1480	1597	1600	1643	219
ERR5417044.fa	1473	1473	1603	1460	1582	229	1601	1478	1601	1605	1609	1479	1604	1478	1606	1602	222	1473	1455	1601	1645	1609	245	1604	1605	1645	1606	1605	1601	1645	1607	1604	1602	1443	1446	1453	1449	1453	1452	223	1601	1454	1600	1607	1476	1600	1601	1645	221
ERR5417045.fa	1470	1470	1604	1451	1600	1462	1602	1469	1602	1605	1610	1476	1605	1474	1599	1603	1454	1471	1449	1605	1647	1610	1466	1603	1606	1647	1609	1604	1602	1647	1606	1605	1604	1442	1443	1447	1446	1448	1447	1455	1602	1449	1601	1610	1473	1592	1602	1647	1459
ERR5417046.fa	456	456	1599	1437	1591	1466	1597	466	1597	1601	1604	452	1601	454	1603	1599	1460	453	1435	1600	1650	1604	1464	1599	1600	1650	1604	1599	1597	1650	1601	1599	1598	1454	1458	1433	1460	1434	1433	1460	1597	1436	1596	1605	455	1598	1597	1650	1462
ERR5417047.fa	439	439	1561	1402	1554	1430	1559	450	1559	1563	1567	438	1563	440	1566	1561	1424	439	1400	1562	1611	1567	1428	1561	1562	1611	1566	1561	1559	1611	1563	1561	1560	1420	1423	1398	1426	1399	1398	1424	1559	1401	1558	1567	441	1561	1559	1611	1426
ERR5417048.fa	1482	1482	1614	1473	1589	276	1612	1489	1612	1615	1620	1489	1615	1488	1609	1613	266	1484	1467	1612	1647	1620	338	1614	1616	1647	1617	1615	1612	1647	1617	1615	1613	1453	1456	1466	1460	1466	1465	265	1612	1467	1611	1618	1487	1603	1612	1647	266
ERR5417049.fa	1476	1476	1600	1457	1582	234	1598	1480	1598	1602	1606	1482	1601	1481	1602	1599	227	1476	1453	1598	1643	1606	235	1601	1602	1643	1603	1602	1598	1643	1604	1601	1599	1443	1446	1451	1450	1451	1450	229	1598	1452	1597	1604	1479	1596	1598	1643	229
ERR5417050.fa	1477	1477	1603	1461	1582	218	1601	1481	1601	1605	1609	1483	1603	1482	1606	1601	211	1478	1456	1601	1644	1609	219	1604	1605	1644	1605	1605	1601	1644	1607	1604	1602	1447	1450	1454	1454	1454	1453	210	1601	1455	1600	1606	1480	1600	1601	1644	211
ERR5417051.fa	1473	1473	1600	1458	1581	217	1598	1477	1598	1602	1606	1479	1601	1478	1603	1599	208	1473	1453	1598	1643	1606	213	1601	1602	1643	1602	1602	1598	1643	1604	1601	1599	1440	1443	1451	1447	1451	1450	207	1598	1452	1597	1603	1476	1597	1598	1643	209
ERR5417052.fa	423	423	1593	1434	1598	1465	1591	436	1591	1595	1598	420	1595	426	1607	1593	1459	421	1430	1594	1649	1598	1464	1593	1597	1649	1599	1592	1591	1649	1594	1596	1592	1449	1453	1430	1455	1431	1430	1457	1591	1430	1590	1599	426	1602	1591	1649	1459
ERR5417053.fa	424	424	1593	1434	1598	1465	1591	437	1591	1595	1598	421	1595	427	1607	1593	1459	422	1430	1594	1649	1598	1464	1593	1597	1649	1599	1592	1591	1649	1594	1596	1592	1449	1453	1430	1455	1431	1430	1457	1591	1430	1590	1599	427	1602	1591	1649	1459
ERR5417054.fa	420	420	1593	1432	1597	1463	1591	433	1591	1595	1598	418	1595	424	1606	1593	1457	417	1428	1594	1648	1598	1462	1593	1597	1648	1599	1592	1591	1648	1594	1596	1592	1449	1453	1428	1455	1429	1428	1455	1591	1428	1590	1599	424	1601	1591	1648	1457
ERR5417055.fa	404	404	1593	1429	1594	1465	1591	426	1591	1595	1598	409	1595	415	1605	1593	1459	408	1425	1595	1649	1598	1462	1593	1597	1649	1599	1592	1591	1649	1594	1596	1592	1449	1453	1425	1455	1426	1425	1457	1591	1425	1590	1599	415	1600	1591	1649	1459
ERR5417056.fa	445	445	1604	1443	1597	1473	1602	462	1602	1606	1609	445	1606	448	1606	1603	1468	447	1441	1605	1653	1609	1471	1604	1605	1653	1609	1604	1602	1653	1606	1604	1603	1457	1461	1439	1463	1440	1439	1468	1602	1442	1601	1610	450	1601	1602	1653	1470
ERR5417057.fa	1476	1476	1604	1466	1583	269	1602	1481	1602	1606	1609	1482	1605	1482	1606	1603	263	1476	1460	1602	1642	1609	333	1605	1606	1642	1608	1605	1602	1642	1607	1605	1603	1448	1451	1459	1454	1459	1458	263	1602	1460	1601	1609	1480	1600	1602	1642	263
ERR5417058.fa	1473	1473	1606	1458	1583	232	1604	1477	1604	1608	1612	1478	1607	1477	1605	1605	221	1472	1453	1604	1642	1612	307	1607	1608	1642	1610	1608	1604	1642	1610	1607	1605	1447	1450	1451	1454	1451	1450	223	1604	1452	1603	1611	1475	1599	1604	1642	225
ERR5417059.fa	446	446	1599	1436	1593	1467	1597	458	1597	1601	1604	445	1601	447	1604	1599	1461	445	1434	1600	1650	1604	1465	1599	1600	1650	1604	1599	1597	1650	1601	1599	1598	1454	1458	1432	1460	1433	1432	1461	1597	1435	1596	1605	448	1599	1597	1650	1463
ERR5417060.fa	1476	1476	1603	1461	1582	228	1601	1481	1601	1604	1609	1483	1604	1482	1604	1602	221	1477	1456	1601	1644	1609	221	1603	1605	1644	1605	1605	1601	1644	1607	1604	1602	1443	1446	1454	1450	1454	1453	218	1601	1455	1600	1606	1480	1598	1601	1644	222
ERR5417061.fa	1471	1471	1599	1456	1578	219	1597	1476	1597	1600	1605	1478	1600	1477	1600	1598	211	1473	1451	1597	1640	1605	215	1599	1601	1640	1601	1601	1597	1640	1603	1600	1598	1441	1444	1449	1448	1449	1448	210	1597	1450	1596	1602	1475	1594	1597	1640	211
ERR5417062.fa	1473	1473	1601	1463	1583	227	1599	1478	1599	1603	1607	1480	1602	1479	1602	1600	224	1474	1458	1599	1642	1607	218	1602	1603	1642	1603	1603	1599	1642	1605	1602	1600	1445	1448	1456	1452	1456	1455	223	1599	1457	1598	1604	1477	1596	1599	1642	224
ERR5417063.fa	1469	1469	1597	1454	1577	214	1595	1473	1595	1599	1603	1475	1598	1474	1599	1596	207	1470	1449	1595	1639	1603	209	1598	1599	1639	1599	1599	1595	1639	1601	1598	1596	1440	1443	1447	1447	1447	1446	206	1595	1448	1594	1600	1472	1593	1595	1639	207
ERR5417064.fa	1478	1478	1603	1461	1585	223	1601	1481	1601	1605	1609	1484	1604	1483	1603	1602	214	1476	1457	1601	1644	1609	217	1604	1605	1644	1605	1605	1601	1644	1607	1604	1602	1447	1450	1455	1454	1455	1454	214	1601	1456	1600	1606	1481	1597	1601	1644	216
ERR5417065.fa	1472	1472	1604	1457	1584	224	1602	1478	1602	1606	1610	1479	1605	1478	1606	1603	214	1473	1452	1602	1645	1610	231	1605	1606	1645	1607	1606	1602	1645	1608	1605	1603	1445	1448	1450	1452	1450	1449	214	1602	1451	1601	1608	1476	1600	1602	1645	216
ERR5417066.fa	432	432	1605	1440	1602	1474	1603	447	1603	1607	1610	439	1607	443	1609	1605	1469	441	1437	1606	1655	1610	1468	1605	1607	1655	1610	1605	1603	1655	1607	1606	1604	1458	1462	1436	1464	1437	1436	1467	1603	1437	1602	1611	437	1604	1603	1655	1468
ERR5417067.fa	450	450	1590	1424	1583	1462	1588	462	1588	1591	1595	451	1592	455	1591	1590	1458	449	1421	1592	1638	1595	1457	1589	1592	1638	1595	1590	1588	1638	1592	1591	1589	1443	1446	1420	1448	1421	1420	1456	1588	1421	1587	1596	449	1586	1588	1638	1457
ERR5417068.fa	1472	1472	1600	1457	1579	220	1598	1477	1598	1601	1606	1479	1601	1478	1600	1599	212	1474	1452	1598	1641	1606	216	1600	1602	1641	1602	1602	1598	1641	1604	1601	1599	1442	1445	1450	1449	1450	1449	211	1598	1451	1597	1603	1476	1594	1598	1641	212
ERR5417069.fa	1472	1472	1598	1455	1579	217	1596	1475	1596	1600	1604	1477	1599	1476	1602	1597	208	1470	1450	1596	1641	1604	227	1599	1600	1641	1601	1600	1596	1641	1602	1599	1597	1436	1440	1448	1444	1448	1447	210	1596	1449	1595	1602	1474	1596	1596	1641	211
ERR5417070.fa	1469	1469	1599	1455	1580	225	1597	1473	1597	1601	1605	1474	1600	1473	1601	1598	216	1468	1450	1597	1641	1605	234	1600	1601	1641	1602	1601	1597	1641	1603	1600	1598	1436	1440	1448	1444	1448	1447	218	1597	1449	1596	1603	1471	1595	1597	1641	218
ERR5417071.fa	1472	1472	1602	1459	1582	226	1600	1478	1600	1604	1608	1479	1603	1478	1605	1601	215	1473	1454	1600	1644	1608	230	1603	1604	1644	1605	1604	1600	1644	1606	1603	1601	1444	1447	1452	1451	1452	1451	215	1600	1453	1599	1606	1476	1599	1600	1644	217
ERR5417072.fa	447	447	1603	1438	1597	1472	1601	462	1601	1605	1608	451	1605	456	1606	1603	1467	453	1435	1604	1652	1608	1465	1603	1605	1652	1608	1603	1601	1652	1605	1604	1602	1454	1459	1434	1461	1435	1434	1465	1601	1435	1600	1609	450	1601	1601	1652	1466
ERR5417073.fa	1471	1471	1598	1455	1580	220	1596	1475	1596	1600	1604	1476	1599	1475	1602	1597	212	1470	1451	1596	1642	1604	232	1599	1600	1642	1601	1600	1596	1642	1602	1599	1597	1439	1442	1449	1446	1449	1448	212	1596	1450	1595	1602	1473	1596	1596	1642	213
ERR5417074.fa	1473	1473	1601	1458	1581	228	1599	1478	1599	1603	1607	1479	1602	1478	1604	1600	218	1473	1453	1599	1643	1607	238	1602	1603	1643	1604	1603	1599	1643	1605	1602	1600	1442	1445	1451	1449	1451	1450	218	1599	1452	1598	1605	1476	1598	1599	1643	221
ERR5417075.fa	1470	1470	1598	1453	1580	228	1596	1475	1596	1600	1604	1476	1599	1475	1601	1597	220	1470	1449	1596	1642	1604	238	1599	1600	1642	1601	1600	1596	1642	1602	1599	1597	1439	1442	1447	1446	1447	1446	218	1596	1448	1595	1602	1473	1595	1596	1642	220
ERR5417076.fa	456	456	1604	1440	1600	1478	1602	467	1602	1606	1609	455	1606	459	1608	1604	1474	455	1437	1606	1655	1609	1473	1604	1606	1655	1609	1604	1602	1655	1606	1605	1603	1458	1462	1436	1464	1437	1436	1472	1602	1437	1601	1610	453	1603	1602	1655	1473
ERR5417077.fa	459	459	1605	1440	1600	1477	1603	466	1603	1607	1610	455	1607	459	1609	1605	1473	454	1437	1606	1655	1610	1472	1605	1607	1655	1610	1605	1603	1655	1607	1606	1604	1457	1461	1436	1463	1437	1436	1471	1603	1437	1602	1611	454	1604	1603	1655	1472
ERR5417078.fa	1448	1448	1580	1435	1558	221	1578	1454	1578	1582	1586	1455	1581	1454	1581	1579	211	1449	1430	1578	1618	1586	223	1581	1582	1618	1583	1582	1578	1618	1584	1581	1579	1419	1422	1428	1426	1428	1427	211	1578	1429	1577	1583	1452	1576	1578	1618	213
ERR5417079.fa	1475	1475	1601	1458	1580	228	1599	1479	1599	1603	1607	1481	1602	1480	1603	1600	217	1474	1453	1599	1642	1607	234	1602	1603	1642	1604	1603	1599	1642	1605	1602	1600	1443	1446	1451	1450	1451	1450	217	1599	1452	1598	1605	1478	1597	1599	1642	218
ERR5417080.fa	1470	1470	1601	1455	1580	225	1599	1476	1599	1603	1607	1476	1602	1475	1604	1600	215	1471	1450	1599	1642	1607	232	1602	1603	1642	1604	1603	1599	1642	1605	1602	1600	1443	1446	1448	1450	1448	1447	216	1599	1449	1598	1605	1473	1598	1599	1642	218
ERR5417081.fa	1464	1464	1589	1447	1569	222	1587	1468	1587	1591	1595	1470	1590	1469	1592	1588	210	1463	1442	1587	1631	1595	227	1590	1591	1631	1592	1591	1587	1631	1593	1590	1588	1431	1434	1440	1438	1440	1439	209	1587	1441	1586	1593	1467	1586	1587	1631	210
ERR5417082.fa	1445	1445	1573	1431	1556	220	1571	1452	1571	1575	1579	1452	1574	1451	1576	1573	211	1447	1426	1571	1615	1579	222	1575	1577	1615	1576	1575	1571	1615	1577	1576	1572	1419	1421	1424	1425	1424	1423	211	1571	1425	1570	1577	1449	1571	1571	1615	213
ERR5417083.fa	396	396	1510	1348	1512	1385	1508	407	1508	1512	1515	397	1513	401	1515	1510	1380	398	1345	1511	1561	1515	1381	1510	1512	1561	1515	1510	1508	1561	1512	1511	1509	1367	1371	1344	1373	1345	1344	1378	1508	1345	1507	1516	394	1511	1508	1561	1379
ERR5417084.fa	458	458	1606	1442	1601	1479	1604	467	1604	1608	1611	455	1608	458	1610	1606	1475	457	1439	1608	1656	1611	1474	1606	1608	1656	1611	1606	1604	1656	1608	1607	1605	1459	1463	1438	1465	1439	1438	1473	1604	1439	1603	1612	454	1605	1604	1656	1474
ERR5417085.fa	1479	1479	1603	1461	1585	224	1601	1482	1601	1605	1609	1485	1604	1484	1603	1602	215	1477	1457	1601	1644	1609	218	1604	1605	1644	1605	1605	1601	1644	1607	1604	1602	1447	1450	1455	1454	1455	1454	215	1601	1456	1600	1606	1482	1597	1601	1644	217
ERR5417086.fa	448	448	1604	1440	1599	1474	1602	457	1602	1606	1609	449	1606	452	1608	1604	1469	451	1437	1605	1654	1609	1469	1604	1606	1654	1609	1604	1602	1654	1606	1605	1603	1456	1460	1436	1462	1437	1436	1467	1602	1437	1601	1610	448	1603	1602	1654	1468
ERR5417087.fa	442	442	1599	1437	1591	1467	1597	454	1597	1601	1604	440	1601	442	1602	1599	1461	443	1435	1600	1649	1604	1465	1599	1600	1649	1604	1599	1597	1649	1601	1599	1598	1452	1456	1433	1458	1434	1433	1461	1597	1436	1596	1605	442	1597	1597	1649	1463
ERR5417088.fa	454	454	1605	1441	1601	1479	1603	464	1603	1607	1610	452	1607	456	1609	1605	1475	452	1438	1607	1656	1610	1474	1605	1607	1656	1610	1605	1603	1656	1607	1606	1604	1458	1462	1437	1464	1438	1437	1473	1603	1438	1602	1611	450	1604	1603	1656	1474
ERR5417089.fa	1473	1473	1604	1456	1583	223	1602	1479	1602	1606	1610	1480	1605	1479	1606	1603	213	1474	1452	1602	1645	1610	232	1605	1606	1645	1607	1606	1602	1645	1608	1605	1603	1448	1451	1450	1455	1450	1449	213	1602	1451	1601	1608	1477	1600	1602	1645	214
ERR5417090.fa	1471	1471	1599	1457	1580	227	1597	1476	1597	1601	1605	1477	1600	1476	1602	1598	219	1471	1452	1597	1642	1605	236	1600	1601	1642	1602	1601	1597	1642	1603	1600	1598	1440	1443	1450	1447	1450	1449	218	1597	1451	1596	1603	1474	1596	1597	1642	221
ERR5417091.fa	455	455	1604	1441	1600	1478	1602	466	1602	1606	1609	453	1606	457	1608	1604	1474	452	1438	1606	1655	1609	1473	1604	1606	1655	1609	1604	1602	1655	1606	1605	1603	1457	1461	1437	1463	1438	1437	1472	1602	1438	1601	1610	451	1603	1602	1655	1473
ERR5417092.fa	458	458	1605	1441	1600	1479	1603	467	1603	1607	1610	454	1607	458	1608	1605	1475	455	1438	1606	1656	1610	1475	1605	1607	1656	1610	1605	1603	1656	1607	1606	1604	1458	1462	1437	1464	1438	1437	1473	1603	1438	1602	1611	454	1603	1603	1656	1474
ERR5417093.fa	1471	1471	1602	1456	1581	223	1600	1477	1600	1604	1608	1477	1603	1476	1605	1601	213	1472	1451	1600	1643	1608	231	1603	1604	1643	1605	1604	1600	1643	1606	1603	1601	1444	1447	1449	1451	1449	1448	214	1600	1450	1599	1606	1474	1599	1600	1643	216
ERR5417094.fa	1474	1474	1601	1456	1581	227	1599	1479	1599	1602	1607	1480	1602	1478	1604	1600	219	1474	1451	1599	1642	1607	235	1601	1603	1642	1604	1603	1599	1642	1605	1602	1600	1441	1444	1449	1448	1449	1448	218	1599	1450	1598	1605	1476	1597	1599	1642	221
ERR5417095.fa	448	448	1600	1437	1594	1468	1598	461	1598	1602	1605	446	1602	448	1605	1600	1462	448	1435	1601	1651	1605	1466	1600	1601	1651	1605	1600	1598	1651	1602	1600	1599	1455	1459	1433	1461	1434	1433	1462	1598	1436	1597	1606	450	1600	1598	1651	1464
ERR5417096.fa	1472	1472	1603	1460	1583	222	1601	1478	1601	1605	1608	1480	1604	1479	1602	1602	214	1474	1456	1601	1643	1608	215	1604	1605	1643	1605	1605	1601	1643	1607	1604	1602	1444	1447	1454	1451	1454	1453	212	1601	1455	1600	1606	1477	1596	1601	1643	214
ERR5417097.fa	1468	1468	1595	1454	1576	226	1594	1473	1593	1597	1601	1474	1596	1473	1600	1594	218	1468	1450	1593	1640	1601	235	1596	1597	1640	1598	1597	1594	1640	1599	1596	1594	1437	1440	1448	1444	1448	1447	216	1594	1448	1593	1599	1471	1594	1594	1640	219
ERR5417098.fa	1446	1446	1573	1434	1556	222	1572	1451	1571	1575	1579	1452	1574	1451	1578	1572	213	1446	1430	1571	1617	1579	232	1574	1575	1617	1576	1575	1572	1617	1577	1574	1572	1414	1417	1428	1421	1428	1427	211	1572	1429	1571	1577	1449	1574	1572	1617	214
ERR5417099.fa	447	447	1599	1437	1594	1468	1597	460	1597	1601	1604	446	1601	448	1604	1599	1462	447	1435	1600	1651	1604	1466	1599	1600	1651	1604	1599	1597	1651	1601	1599	1598	1455	1459	1433	1461	1434	1433	1462	1597	1436	1596	1605	449	1599	1597	1651	1464
ERR5417100.fa	1479	1479	1609	1470	1586	277	1607	1486	1607	1610	1615	1486	1610	1485	1605	1608	268	1481	1464	1607	1642	1615	339	1609	1611	1642	1612	1610	1607	1642	1612	1610	1608	1449	1452	1463	1456	1463	1462	264	1607	1464	1606	1613	1484	1599	1607	1642	266
ERR5417101.fa	1474	1474	1601	1457	1581	247	1599	1479	1599	1603	1607	1481	1602	1480	1602	1600	240	1475	1454	1599	1642	1607	249	1602	1603	1642	1604	1603	1599	1642	1605	1602	1600	1444	1447	1452	1451	1452	1451	240	1599	1453	1598	1605	1478	1596	1599	1642	242
ERR5417102.fa	1442	1442	1568	1428	1548	222	1566	1447	1566	1569	1574	1449	1569	1448	1571	1567	213	1444	1423	1566	1610	1574	216	1568	1570	1610	1570	1570	1566	1610	1572	1569	1567	1411	1414	1421	1418	1421	1420	212	1566	1422	1565	1571	1446	1565	1566	1610	211
ERR5417103.fa	1474	1474	1600	1456	1581	244	1598	1478	1598	1602	1606	1480	1600	1479	1603	1599	236	1474	1452	1598	1642	1606	237	1601	1602	1642	1603	1602	1598	1642	1604	1601	1599	1443	1446	1450	1450	1450	1449	236	1598	1451	1597	1604	1477	1597	1598	1642	237
ERR5417104.fa	1472	1472	1600	1457	1580	227	1598	1477	1598	1602	1606	1478	1601	1477	1603	1599	217	1472	1452	1598	1642	1606	235	1601	1602	1642	1603	1602	1598	1642	1604	1601	1599	1441	1444	1450	1448	1450	1449	217	1598	1451	1597	1604	1475	1597	1598	1642	220
ERR5417105.fa	457	457	1607	1444	1602	1480	1605	468	1605	1609	1612	455	1609	459	1610	1607	1476	455	1441	1608	1657	1612	1475	1607	1609	1657	1612	1607	1605	1657	1609	1608	1606	1460	1464	1440	1466	1441	1440	1474	1605	1441	1604	1613	454	1605	1605	1657	1475
ERR5417106.fa	442	442	1606	1444	1601	1482	1604	458	1604	1608	1611	447	1608	451	1608	1606	1478	447	1442	1607	1657	1611	1476	1606	1608	1657	1611	1606	1604	1657	1608	1607	1605	1461	1465	1441	1467	1442	1441	1476	1604	1442	1603	1612	446	1603	1604	1657	1477
ERR5417107.fa	416	416	1601	1438	1594	1466	1599	441	1599	1603	1606	423	1603	427	1606	1601	1463	420	1436	1602	1651	1606	1464	1601	1604	1651	1607	1601	1599	1651	1603	1603	1600	1456	1460	1435	1462	1436	1435	1461	1599	1436	1598	1607	427	1601	1599	1651	1463
ERR5417108.fa	1483	1483	1611	1473	1589	268	1609	1489	1609	1613	1617	1489	1612	1488	1608	1610	259	1484	1466	1609	1646	1617	330	1612	1613	1646	1614	1612	1609	1646	1614	1612	1610	1454	1457	1465	1461	1465	1464	257	1609	1467	1608	1615	1487	1602	1609	1646	256
ERR5417109.fa	1484	1484	1611	1473	1587	273	1609	1489	1609	1613	1617	1489	1612	1488	1608	1610	266	1484	1467	1609	1645	1617	335	1611	1613	1645	1615	1612	1609	1645	1614	1612	1610	1453	1456	1466	1460	1466	1465	264	1609	1466	1608	1616	1487	1602	1609	1645	264
ERR5417110.fa	412	412	1598	1437	1592	1463	1596	440	1596	1600	1603	421	1600	425	1604	1598	1460	419	1435	1600	1650	1603	1462	1598	1601	1650	1604	1598	1596	1650	1600	1600	1597	1454	1458	1434	1460	1435	1434	1458	1596	1435	1595	1604	426	1599	1596	1650	1460
ERR5417111.fa	1449	1449	1574	1432	1556	235	1572	1453	1572	1576	1580	1455	1575	1454	1577	1573	226	1449	1428	1572	1618	1580	227	1575	1576	1618	1577	1576	1572	1618	1578	1575	1573	1415	1418	1426	1422	1426	1425	226	1572	1427	1571	1578	1452	1572	1572	1618	227
ERR5417112.fa	1472	1472	1598	1453	1580	238	1596	1476	1596	1600	1604	1478	1599	1477	1601	1597	230	1472	1449	1596	1642	1604	235	1599	1600	1642	1601	1600	1596	1642	1602	1599	1597	1440	1443	1447	1447	1447	1446	231	1596	1448	1595	1602	1475	1595	1596	1642	232
ERR5417113.fa	405	405	1587	1428	1579	1452	1585	432	1585	1589	1592	413	1589	417	1592	1587	1449	411	1426	1589	1636	1592	1452	1587	1590	1636	1593	1587	1585	1636	1589	1589	1586	1444	1448	1425	1450	1426	1426	1447	1585	1426	1584	1593	418	1587	1585	1636	1449
ERR5417114.fa	1478	1478	1602	1460	1584	245	1600	1482	1600	1604	1608	1484	1603	1483	1605	1601	238	1479	1456	1600	1645	1608	245	1603	1604	1645	1605	1604	1600	1645	1606	1603	1601	1445	1448	1454	1452	1454	1453	239	1600	1455	1599	1606	1482	1599	1600	1645	239
ERR5417115.fa	402	402	1594	1429	1594	1464	1592	418	1592	1596	1599	401	1596	405	1604	1594	1458	403	1425	1596	1649	1599	1460	1594	1598	1649	1600	1593	1592	1649	1595	1597	1593	1445	1449	1425	1451	1426	1425	1456	1592	1425	1591	1600	408	1599	1592	1649	1458
ERR5417116.fa	1480	1480	1607	1468	1584	262	1605	1485	1605	1609	1612	1486	1608	1485	1606	1606	255	1479	1462	1605	1644	1612	320	1608	1609	1644	1611	1608	1605	1644	1610	1608	1606	1448	1451	1461	1454	1461	1460	257	1605	1462	1604	1612	1483	1600	1605	1644	257
ERR5417117.fa	1474	1474	1599	1455	1577	247	1597	1478	1597	1601	1605	1479	1600	1478	1599	1598	238	1473	1450	1597	1639	1605	254	1600	1601	1639	1602	1601	1597	1639	1603	1600	1598	1442	1445	1448	1449	1448	1447	237	1597	1449	1596	1603	1476	1593	1597	1639	240
ERR5417118.fa	1474	1474	1601	1457	1582	214	1599	1479	1599	1602	1607	1481	1602	1480	1602	1600	207	1475	1452	1599	1642	1607	206	1601	1603	1642	1603	1603	1599	1642	1605	1602	1600	1442	1445	1450	1449	1450	1449	205	1599	1451	1598	1604	1478	1596	1599	1642	207
ERR5417119.fa	1473	1473	1598	1455	1578	237	1596	1476	1596	1600	1604	1478	1599	1477	1600	1597	228	1472	1451	1596	1640	1604	233	1599	1600	1640	1601	1600	1596	1640	1602	1599	1597	1441	1444	1448	1448	1448	1447	230	1596	1449	1595	1602	1475	1594	1596	1640	231
ERR5417120.fa	451	451	1600	1435	1592	1468	1598	461	1598	1602	1605	446	1602	448	1603	1600	1462	449	1433	1601	1649	1605	1464	1600	1601	1649	1605	1600	1598	1649	1602	1600	1599	1456	1460	1431	1461	1432	1431	1462	1598	1434	1597	1606	449	1598	1598	1649	1463
ERR5417121.fa	1449	1449	1573	1432	1554	240	1571	1455	1571	1575	1579	1456	1574	1455	1574	1572	232	1451	1428	1571	1614	1579	237	1574	1575	1614	1576	1575	1571	1614	1577	1574	1572	1416	1419	1426	1423	1426	1425	232	1571	1427	1570	1577	1454	1568	1571	1614	233
ERR5417122.fa	450	450	1599	1436	1594	1466	1597	460	1597	1601	1604	448	1601	450	1605	1599	1460	448	1435	1600	1650	1604	1464	1599	1600	1650	1604	1599	1597	1650	1601	1599	1598	1456	1460	1433	1462	1434	1433	1460	1597	1436	1596	1605	452	1600	1597	1650	1462
ERR5417123.fa	418	418	1601	1435	1599	1468	1599	435	1599	1603	1606	424	1602	428	1606	1600	1463	423	1431	1603	1654	1606	1466	1601	1605	1654	1607	1600	1599	1654	1602	1604	1600	1454	1458	1431	1460	1432	1431	1462	1599	1432	1598	1607	426	1601	1599	1654	1464
ERR5417124.fa	437	437	1580	1419	1574	1451	1578	452	1578	1582	1585	437	1582	439	1585	1580	1445	438	1417	1581	1631	1585	1448	1580	1581	1631	1585	1580	1578	1631	1582	1580	1579	1436	1440	1415	1442	1416	1415	1445	1578	1418	1577	1585	441	1580	1578	1631	1447
ERR5417125.fa	436	436	1604	1443	1595	1472	1602	455	1602	1606	1609	441	1605	443	1609	1603	1466	443	1441	1605	1653	1609	1470	1604	1605	1653	1609	1604	1602	1653	1606	1604	1603	1463	1467	1439	1469	1440	1439	1466	1602	1442	1601	1610	444	1604	1602	1653	1468
ERR5417126.fa	416	416	1594	1433	1596	1462	1592	431	1592	1596	1599	414	1596	421	1606	1594	1456	415	1429	1595	1649	1599	1462	1594	1598	1649	1600	1593	1592	1649	1595	1597	1593	1446	1450	1429	1452	1430	1429	1454	1592	1429	1591	1600	420	1601	1592	1649	1456
ERR5417127.fa	1477	1477	1603	1459	1583	241	1601	1483	1601	1605	1609	1485	1604	1484	1604	1602	236	1479	1455	1601	1645	1609	240	1604	1605	1645	1606	1605	1601	1645	1607	1604	1602	1445	1448	1453	1452	1453	1452	236	1601	1454	1600	1607	1482	1598	1601	1645	237
ERR5417128.fa	1480	1480	1610	1472	1586	283	1608	1487	1608	1611	1616	1487	1611	1486	1606	1609	273	1482	1466	1608	1643	1616	343	1610	1612	1643	1613	1611	1608	1643	1613	1611	1609	1453	1456	1465	1460	1465	1464	271	1608	1466	1607	1614	1485	1600	1608	1643	273
ERR5417129.fa	1454	1454	1587	1450	1564	264	1586	1460	1586	1589	1592	1461	1588	1460	1586	1586	256	1454	1445	1585	1622	1592	319	1588	1589	1622	1591	1588	1586	1622	1590	1588	1586	1429	1432	1443	1435	1443	1442	257	1586	1444	1585	1592	1458	1580	1586	1622	258
ERR5417130.fa	1469	1469	1593	1450	1576	247	1591	1473	1591	1595	1599	1475	1594	1474	1597	1592	241	1469	1446	1591	1636	1599	247	1594	1595	1636	1596	1595	1591	1636	1597	1594	1592	1439	1442	1444	1446	1444	1443	241	1591	1445	1590	1597	1472	1591	1591	1636	242
ERR5417131.fa	421	421	1593	1438	1597	1461	1591	436	1591	1595	1598	421	1595	426	1606	1593	1455	419	1434	1594	1649	1598	1460	1593	1597	1649	1599	1592	1591	1649	1594	1596	1592	1449	1454	1434	1456	1435	1434	1453	1591	1434	1590	1599	426	1601	1591	1649	1455
ERR5417132.fa	418	418	1593	1435	1597	1461	1591	433	1591	1595	1598	417	1595	422	1606	1593	1455	415	1431	1594	1649	1598	1460	1593	1597	1649	1599	1592	1591	1649	1594	1596	1592	1450	1455	1431	1457	1432	1431	1453	1591	1431	1590	1599	422	1601	1591	1649	1455
ERR5417133.fa	1476	1476	1602	1464	1581	229	1600	1479	1600	1604	1608	1481	1603	1480	1603	1601	221	1474	1460	1600	1644	1608	219	1603	1604	1644	1604	1604	1600	1644	1606	1603	1601	1446	1449	1458	1452	1458	1457	220	1600	1459	1599	1605	1478	1597	1600	1644	222
ERR5417134.fa	1446	1446	1572	1431	1553	224	1570	1450	1570	1574	1578	1452	1573	1451	1573	1571	213	1446	1426	1570	1610	1578	220	1573	1574	1610	1574	1574	1570	1610	1576	1573	1571	1418	1421	1424	1425	1424	1423	212	1570	1424	1569	1575	1448	1567	1570	1610	214
ERR5417135.fa	1457	1457	1593	1452	1565	278	1591	1465	1591	1594	1599	1465	1594	1464	1585	1592	269	1460	1447	1591	1623	1599	341	1592	1595	1623	1596	1594	1591	1623	1596	1594	1592	1432	1436	1446	1439	1446	1445	267	1591	1447	1590	1597	1463	1579	1591	1623	269
ERR5417136.fa	1605	1605	158	1599	1609	1597	154	1602	161	152	161	1611	146	1608	1608	143	1596	1603	1597	190	1650	160	1593	161	166	1650	165	160	156	1650	157	168	157	1597	1602	1595	1603	1596	1595	1594	158	1595	151	158	1608	1601	157	1650	1594
ERR5417137.fa	1605	1605	158	1599	1609	1597	153	1602	160	151	160	1611	145	1608	1608	142	1596	1603	1597	189	1650	159	1592	158	165	1650	164	158	156	1650	156	167	157	1597	1602	1595	1603	1596	1595	1594	157	1595	150	157	1608	1601	156	1650	1594
ERR5417138.fa	1477	1477	1609	1460	1601	1466	1607	1478	1607	1610	1615	1485	1610	1483	1604	1608	1458	1478	1458	1611	1650	1615	1472	1608	1610	1650	1615	1608	1607	1650	1610	1610	1609	1444	1445	1456	1447	1457	1455	1459	1607	1457	1606	1615	1482	1598	1607	1650	1463
ERR5417139.fa	416	416	1601	1439	1599	1477	1599	437	1599	1603	1606	425	1603	429	1608	1601	1471	428	1436	1603	1653	1606	1472	1601	1603	1653	1607	1601	1599	1653	1603	1602	1600	1457	1461	1435	1463	1436	1435	1469	1599	1435	1598	1607	426	1603	1599	1653	1470
ERR5417140.fa	1442	1442	1568	1427	1551	252	1566	1446	1566	1570	1574	1448	1569	1447	1572	1567	246	1443	1422	1567	1612	1574	243	1569	1570	1612	1572	1570	1566	1612	1572	1569	1567	1412	1416	1420	1420	1420	1419	245	1566	1421	1565	1572	1445	1567	1566	1612	244
ERR5417141.fa	1472	1472	1595	1457	1579	267	1593	1476	1593	1597	1601	1478	1596	1477	1602	1594	259	1472	1452	1594	1641	1601	257	1596	1597	1641	1599	1597	1593	1641	1599	1596	1594	1442	1446	1450	1450	1450	1449	259	1593	1451	1592	1599	1475	1596	1593	1641	259
ERR5417142.fa	1470	1470	1596	1455	1578	260	1594	1474	1594	1598	1602	1476	1597	1475	1601	1595	252	1470	1450	1595	1641	1602	251	1597	1598	1641	1600	1598	1594	1641	1600	1597	1595	1441	1445	1448	1449	1448	1447	252	1594	1449	1593	1600	1473	1595	1594	1641	252
ERR5417143.fa	1458	1458	1583	1440	1563	255	1581	1461	1581	1585	1589	1463	1584	1462	1585	1582	246	1457	1435	1582	1626	1589	254	1584	1584	1626	1588	1585	1581	1626	1587	1584	1582	1427	1430	1433	1434	1433	1431	246	1581	1433	1580	1588	1460	1579	1581	1626	245
ERR5417144.fa	1469	1469	1596	1453	1574	256	1594	1474	1594	1598	1602	1476	1597	1475	1597	1595	248	1470	1448	1595	1639	1602	257	1597	1597	1639	1601	1598	1594	1639	1600	1597	1595	1440	1443	1446	1447	1446	1444	249	1594	1446	1593	1601	1473	1591	1594	1639	248
ERR5417145.fa	1610	1610	168	1603	1613	1605	164	1607	169	166	173	1616	154	1613	1610	151	1604	1609	1601	199	1655	172	1600	176	179	1655	175	171	167	1655	169	181	173	1604	1609	1599	1610	1600	1599	1602	166	1599	162	167	1613	1603	168	1655	1602
ERR5417146.fa	1476	1476	1603	1461	1585	218	1601	1479	1601	1605	1609	1482	1604	1481	1604	1602	208	1475	1456	1601	1644	1609	216	1604	1605	1644	1605	1605	1601	1644	1607	1604	1602	1448	1451	1454	1455	1454	1453	209	1601	1455	1600	1606	1479	1598	1601	1644	211
ERR5417147.fa	1476	1476	1603	1461	1585	218	1601	1479	1601	1605	1609	1482	1604	1481	1604	1602	209	1475	1456	1601	1644	1609	216	1604	1605	1644	1605	1605	1601	1644	1607	1604	1602	1448	1451	1454	1455	1454	1453	209	1601	1455	1600	1606	1479	1598	1601	1644	211
ERR5417148.fa	1474	1474	1600	1459	1582	216	1598	1477	1598	1602	1606	1480	1601	1479	1602	1599	207	1473	1454	1598	1641	1606	214	1601	1602	1641	1602	1602	1598	1641	1604	1601	1599	1446	1449	1452	1453	1452	1451	207	1598	1452	1597	1603	1477	1596	1598	1641	209
ERR5417149.fa	1475	1475	1601	1459	1583	216	1599	1478	1599	1603	1607	1481	1602	1480	1603	1600	207	1474	1454	1599	1642	1607	215	1602	1603	1642	1603	1603	1599	1642	1605	1602	1600	1446	1449	1452	1453	1452	1451	207	1599	1453	1598	1604	1478	1597	1599	1642	209
ERR5417150.fa	1439	1439	1565	1425	1544	212	1562	1443	1562	1566	1570	1446	1565	1445	1565	1563	203	1439	1421	1562	1605	1570	210	1565	1566	1605	1566	1566	1562	1605	1568	1565	1563	1409	1412	1419	1416	1419	1418	202	1562	1420	1561	1567	1443	1559	1562	1605	203
ERR5417151.fa	1596	1596	130	1590	1602	1588	124	1594	130	128	133	1603	120	1600	1597	115	1587	1596	1588	162	1639	132	1584	137	141	1639	111	134	127	1639	132	143	130	1587	1592	1586	1593	1587	1586	1585	131	1586	122	103	1599	1590	128	1639	1585
ERR5417152.fa	1608	1608	132	1603	1614	1602	126	1606	134	129	135	1615	121	1612	1610	116	1601	1608	1601	166	1653	134	1598	139	143	1653	114	137	129	1653	134	145	131	1601	1606	1599	1607	1600	1599	1599	133	1599	124	106	1611	1603	130	1653	1599
ERR5417153.fa	1609	1609	132	1604	1614	1602	126	1607	134	129	135	1616	121	1613	1611	116	1601	1609	1602	164	1653	134	1598	140	143	1653	113	138	129	1653	134	145	131	1601	1606	1600	1607	1601	1600	1599	133	1600	124	105	1612	1604	130	1653	1599
ERR5417154.fa	457	457	1602	1440	1597	1477	1600	467	1600	1604	1607	453	1604	457	1605	1602	1473	454	1437	1603	1653	1607	1473	1602	1604	1653	1607	1602	1600	1653	1604	1603	1601	1455	1459	1436	1461	1437	1436	1471	1600	1437	1599	1608	453	1600	1600	1653	1472
ERR5417155.fa	449	449	1579	1416	1574	1454	1576	457	1576	1580	1583	443	1580	447	1580	1578	1450	443	1413	1579	1628	1583	1449	1578	1580	1628	1583	1578	1576	1628	1580	1579	1577	1431	1435	1412	1437	1413	1412	1448	1576	1412	1575	1584	445	1575	1576	1628	1449
ERR5417156.fa	452	452	1590	1428	1584	1467	1588	462	1588	1592	1595	448	1592	452	1594	1590	1463	448	1425	1591	1643	1595	1462	1590	1592	1643	1595	1590	1588	1643	1592	1591	1589	1444	1448	1424	1450	1425	1424	1461	1588	1425	1587	1596	448	1589	1588	1643	1462
ERR5417157.fa	1470	1470	1601	1454	1581	220	1599	1476	1599	1603	1607	1477	1602	1476	1605	1600	210	1471	1449	1599	1643	1607	232	1602	1603	1643	1604	1603	1599	1643	1605	1602	1600	1444	1447	1447	1451	1447	1446	210	1599	1448	1598	1605	1474	1599	1599	1643	211
ERR5417158.fa	1467	1467	1598	1450	1577	220	1595	1473	1595	1599	1603	1474	1598	1473	1600	1596	210	1468	1445	1595	1638	1603	233	1598	1599	1638	1600	1599	1595	1638	1601	1598	1596	1439	1442	1443	1446	1443	1442	210	1595	1444	1594	1601	1471	1594	1595	1638	211
ERR5417159.fa	1471	1471	1601	1455	1582	220	1599	1477	1599	1603	1607	1478	1602	1477	1605	1600	210	1472	1450	1599	1644	1607	232	1602	1603	1644	1604	1603	1599	1644	1605	1602	1600	1444	1447	1448	1451	1448	1447	210	1599	1449	1598	1605	1475	1599	1599	1644	211
ERR5417160.fa	1469	1469	1601	1454	1581	228	1599	1475	1599	1603	1607	1476	1602	1475	1605	1600	216	1470	1449	1599	1643	1607	234	1602	1603	1643	1604	1603	1599	1643	1605	1602	1600	1443	1446	1447	1450	1447	1446	218	1599	1448	1598	1605	1473	1599	1599	1643	220
ERR5417161.fa	1470	1470	1601	1455	1582	227	1599	1476	1599	1603	1607	1477	1602	1476	1605	1600	216	1471	1450	1599	1644	1607	234	1602	1603	1644	1604	1603	1599	1644	1605	1602	1600	1443	1446	1448	1450	1448	1447	217	1599	1449	1598	1605	1474	1599	1599	1644	219
ERR5417162.fa	1470	1470	1601	1455	1581	224	1599	1476	1599	1603	1607	1476	1602	1475	1606	1600	214	1471	1450	1600	1643	1607	232	1602	1603	1643	1605	1603	1599	1643	1605	1602	1600	1443	1446	1448	1450	1448	1447	215	1599	1449	1598	1605	1473	1600	1599	1643	217
ERR5417163.fa	453	453	1605	1442	1600	1479	1603	464	1603	1607	1610	450	1607	454	1608	1605	1475	450	1439	1606	1656	1610	1473	1605	1607	1656	1610	1605	1603	1656	1607	1606	1604	1458	1462	1438	1464	1439	1438	1473	1603	1439	1602	1611	449	1603	1603	1656	1474
ERR5417164.fa	1470	1470	1601	1454	1581	226	1598	1476	1598	1602	1606	1476	1601	1475	1606	1599	216	1471	1449	1599	1642	1606	234	1601	1602	1642	1604	1602	1598	1642	1604	1601	1599	1443	1446	1447	1450	1447	1446	217	1598	1448	1597	1604	1473	1600	1598	1642	219
ERR5417165.fa	1471	1471	1601	1455	1581	226	1598	1477	1598	1602	1606	1477	1601	1476	1605	1599	216	1472	1450	1599	1642	1606	234	1601	1602	1642	1604	1602	1598	1642	1604	1601	1599	1443	1446	1448	1450	1448	1447	217	1598	1449	1597	1604	1474	1599	1598	1642	219
ERR5417166.fa	1464	1464	1596	1449	1576	223	1593	1471	1593	1597	1601	1471	1596	1470	1600	1594	214	1466	1444	1594	1636	1601	232	1596	1597	1636	1599	1597	1593	1636	1599	1596	1594	1438	1441	1442	1445	1442	1441	215	1593	1443	1592	1599	1468	1594	1593	1636	217
ERR5417167.fa	1465	1465	1594	1448	1575	224	1592	1471	1592	1596	1600	1471	1595	1470	1601	1593	213	1466	1443	1593	1636	1600	232	1595	1596	1636	1598	1596	1592	1636	1598	1595	1593	1438	1441	1441	1445	1441	1440	215	1592	1442	1591	1598	1468	1595	1592	1636	217
ERR5417168.fa	1462	1462	1592	1450	1573	224	1590	1467	1590	1594	1598	1469	1593	1468	1596	1591	215	1463	1445	1590	1635	1598	240	1593	1594	1635	1595	1594	1590	1635	1596	1593	1591	1437	1440	1443	1444	1443	1442	216	1590	1444	1589	1596	1466	1590	1590	1635	218
ERR5417169.fa	1474	1474	1605	1462	1585	228	1603	1479	1603	1607	1611	1481	1606	1480	1608	1604	219	1475	1457	1603	1648	1611	241	1606	1607	1648	1608	1607	1603	1648	1609	1606	1604	1449	1452	1455	1456	1455	1454	220	1603	1456	1602	1609	1478	1602	1603	1648	222
ERR5417170.fa	1474	1474	1605	1462	1585	228	1603	1479	1603	1607	1611	1481	1606	1480	1608	1604	219	1475	1457	1603	1648	1611	241	1606	1607	1648	1608	1607	1603	1648	1609	1606	1604	1449	1452	1455	1456	1455	1454	220	1603	1456	1602	1609	1478	1602	1603	1648	222
ERR5417171.fa	456	456	1603	1440	1597	1478	1601	467	1601	1605	1608	454	1605	458	1605	1603	1474	453	1437	1604	1653	1608	1473	1603	1605	1653	1608	1603	1601	1653	1605	1604	1602	1458	1462	1436	1464	1437	1436	1472	1601	1437	1600	1609	453	1600	1601	1653	1473
ERR5417172.fa	454	454	1606	1443	1601	1479	1604	465	1604	1608	1611	452	1608	456	1609	1606	1475	452	1440	1607	1657	1611	1474	1606	1608	1657	1611	1606	1604	1657	1608	1607	1605	1459	1463	1439	1465	1440	1439	1473	1604	1440	1603	1612	451	1604	1604	1657	1474
ERR5417173.fa	1471	1471	1600	1454	1579	232	1598	1476	1598	1602	1606	1478	1601	1477	1603	1599	221	1472	1449	1598	1642	1606	239	1601	1601	1642	1603	1602	1598	1642	1604	1600	1599	1441	1444	1447	1448	1447	1446	221	1598	1448	1597	1604	1475	1597	1598	1642	224
ERR5417174.fa	416	416	1480	1325	1482	1355	1478	420	1478	1481	1485	411	1481	414	1490	1480	1351	411	1323	1482	1524	1485	1352	1480	1482	1524	1485	1480	1478	1524	1482	1481	1479	1336	1339	1322	1340	1323	1322	1349	1478	1321	1477	1486	408	1486	1478	1524	1350
ERR5417175.fa	444	444	1576	1415	1572	1451	1574	456	1574	1578	1581	444	1578	448	1579	1576	1447	442	1412	1577	1625	1581	1447	1576	1578	1625	1581	1576	1574	1625	1578	1577	1575	1429	1433	1411	1435	1412	1411	1445	1574	1412	1573	1582	444	1574	1574	1625	1446
ERR5417176.fa	459	459	1605	1441	1599	1479	1603	470	1603	1607	1610	456	1607	460	1607	1605	1475	456	1438	1606	1655	1610	1474	1605	1607	1655	1610	1605	1603	1655	1607	1606	1604	1458	1462	1437	1464	1438	1437	1473	1603	1438	1602	1611	456	1602	1603	1655	1474
ERR5417177.fa	1605	1605	166	1599	1608	1599	160	1602	169	161	170	1611	154	1608	1608	149	1599	1604	1597	193	1652	169	1596	172	173	1652	169	169	163	1652	167	176	166	1601	1606	1595	1607	1596	1594	1597	163	1594	158	162	1607	1601	163	1652	1597
ERR5417178.fa	1608	1608	169	1602	1612	1602	161	1605	171	163	172	1614	156	1611	1613	150	1602	1607	1600	196	1655	171	1599	174	175	1655	170	171	164	1655	169	178	169	1604	1609	1598	1610	1599	1597	1600	165	1597	159	163	1610	1606	164	1655	1600
ERR5417179.fa	1599	1599	161	1594	1606	1593	157	1598	163	159	166	1606	152	1604	1604	147	1592	1600	1592	194	1648	165	1591	169	176	1648	141	169	158	1648	167	178	164	1593	1598	1590	1599	1591	1590	1590	161	1590	155	132	1603	1597	161	1648	1590
ERR5417180.fa	1474	1474	1603	1459	1581	248	1601	1479	1601	1605	1609	1480	1604	1479	1602	1602	239	1474	1453	1601	1642	1609	310	1604	1605	1642	1607	1604	1601	1642	1606	1604	1602	1441	1444	1452	1448	1452	1451	242	1601	1453	1600	1608	1477	1596	1601	1642	246
ERR5417181.fa	1605	1605	143	1600	1612	1602	139	1602	145	140	148	1611	131	1608	1608	127	1600	1604	1598	179	1649	147	1598	149	154	1649	123	151	142	1649	148	156	143	1600	1605	1596	1606	1597	1596	1599	142	1596	137	116	1607	1601	143	1649	1599
ERR5417182.fa	1412	1412	136	1407	1423	1407	129	1410	136	131	140	1417	121	1414	1419	116	1406	1411	1405	154	1455	139	1404	138	142	1455	137	140	131	1455	138	144	135	1410	1415	1404	1416	1405	1404	1405	131	1403	127	131	1413	1414	131	1455	1405
ERR5417183.fa	1606	1606	159	1600	1612	1600	153	1603	161	153	163	1612	145	1609	1611	140	1600	1605	1598	187	1653	162	1596	164	166	1653	160	162	156	1653	160	168	159	1601	1606	1596	1607	1597	1596	1598	156	1596	151	153	1608	1604	157	1653	1598
ERR5417184.fa	1604	1604	160	1598	1609	1598	154	1601	162	154	164	1610	146	1607	1609	141	1598	1603	1596	188	1652	163	1594	165	167	1652	160	163	157	1652	161	169	160	1599	1604	1594	1605	1595	1594	1596	157	1594	152	153	1606	1602	158	1652	1596
ERR5417185.fa	1524	1524	133	1518	1532	1518	127	1520	133	130	139	1529	119	1526	1524	117	1516	1523	1515	164	1566	138	1516	138	143	1566	116	140	129	1566	138	145	134	1519	1523	1513	1524	1514	1513	1515	129	1513	125	110	1525	1517	131	1566	1515
ERR5417186.fa	1602	1602	140	1597	1609	1599	136	1599	142	137	146	1608	129	1605	1605	125	1597	1601	1595	176	1646	145	1595	145	151	1646	122	147	139	1646	145	153	140	1597	1602	1593	1603	1594	1593	1596	139	1593	134	115	1604	1598	140	1646	1596
ERR5417187.fa	1474	1474	1605	1456	1582	230	1603	1479	1603	1607	1611	1480	1606	1479	1600	1604	218	1474	1451	1603	1639	1611	302	1606	1607	1639	1608	1607	1603	1639	1609	1606	1604	1444	1447	1449	1451	1449	1448	219	1603	1450	1602	1609	1477	1594	1603	1639	222
ERR5417188.fa	1476	1476	1607	1459	1583	238	1605	1481	1605	1609	1613	1482	1608	1481	1604	1606	227	1476	1454	1605	1642	1613	310	1608	1609	1642	1610	1609	1605	1642	1611	1608	1606	1446	1449	1452	1453	1452	1451	226	1605	1453	1604	1611	1479	1598	1605	1642	230
ERR5417189.fa	1473	1473	1604	1456	1581	236	1602	1478	1602	1606	1610	1479	1605	1478	1602	1603	226	1473	1451	1602	1639	1610	310	1605	1606	1639	1607	1606	1602	1639	1608	1605	1603	1443	1446	1449	1450	1449	1448	226	1602	1450	1601	1608	1476	1596	1602	1639	228
ERR5417190.fa	1457	1457	1582	1437	1559	228	1580	1462	1580	1584	1588	1462	1582	1461	1579	1580	216	1457	1431	1580	1615	1588	295	1583	1584	1615	1585	1584	1580	1615	1586	1583	1581	1422	1425	1430	1429	1430	1429	217	1580	1431	1579	1586	1460	1573	1580	1615	220
ERR5417191.fa	1437	1437	1568	1421	1546	215	1566	1441	1566	1570	1574	1442	1569	1441	1563	1567	203	1436	1415	1566	1600	1574	288	1569	1570	1600	1571	1570	1566	1600	1572	1569	1567	1404	1407	1414	1411	1414	1413	204	1566	1415	1565	1572	1439	1557	1566	1600	207
ERR5417192.fa	1472	1472	1603	1456	1580	237	1601	1477	1601	1605	1609	1478	1604	1477	1600	1602	225	1472	1451	1601	1638	1609	309	1604	1605	1638	1606	1605	1601	1638	1607	1604	1602	1441	1444	1449	1448	1449	1448	226	1601	1450	1600	1607	1475	1594	1601	1638	229
ERR5417193.fa	1473	1473	1604	1455	1581	231	1602	1478	1602	1606	1610	1479	1605	1478	1601	1603	219	1473	1450	1602	1638	1610	303	1605	1606	1638	1607	1606	1602	1638	1608	1605	1603	1442	1445	1448	1449	1448	1447	220	1602	1449	1601	1608	1476	1595	1602	1638	223
ERR5417194.fa	1474	1474	1605	1456	1582	230	1603	1479	1603	1607	1611	1480	1606	1479	1601	1604	218	1474	1451	1603	1639	1611	302	1606	1607	1639	1608	1607	1603	1639	1609	1606	1604	1443	1446	1449	1450	1449	1448	219	1603	1450	1602	1609	1477	1595	1603	1639	222
ERR5417195.fa	1475	1475	1606	1457	1583	230	1604	1480	1604	1608	1612	1481	1607	1480	1602	1605	218	1475	1452	1604	1640	1612	302	1607	1608	1640	1609	1608	1604	1640	1610	1607	1605	1444	1447	1450	1451	1450	1449	219	1604	1451	1603	1610	1478	1596	1604	1640	222
ERR5417196.fa	1474	1474	1605	1456	1582	230	1603	1479	1603	1607	1611	1480	1606	1479	1601	1604	218	1474	1451	1603	1639	1611	302	1606	1607	1639	1608	1607	1603	1639	1609	1606	1604	1443	1446	1449	1450	1449	1448	219	1603	1450	1602	1609	1477	1595	1603	1639	222
[truncated: 482 more columns]
